# Supplementary material for: Enhanced snoMEN Vectors Facilitate Establishment of GFP–HIF-1α Protein Replacement Human Cell Lines
Source: PLoS One. 2016 Apr 29;11(4):e0154759. doi: 10.1371/journal.pone.0154759 (PMC4851398; doi:10.1371/journal.pone.0154759)
Supplement: S2 Data — (XLSX) [file pone.0154759.s002.xlsx]

## Sheet: Sheet1
	Protein IDs	Protein names	Gene names	Experiment 1	Experiment 2
	Q9NQ94-6;Q9NQ94;Q9NQ94-4;Q9NQ94-2;Q9NQ94-3	APOBEC1 complementation factor	A1CF	NaN	0.84573
	Q9NRG9;Q9NRG9-2	Aladin	AAAS	0.94405	0.96384
	Q86V21;Q86V21-2;Q86V21-3	Acetoacetyl-CoA synthetase	AACS	1.1375	1.2068
	Q2M2I8;Q2M2I8-2	AP2-associated protein kinase 1	AAK1	0.87789	0.96162
	Q13685	Angio-associated migratory cell protein	AAMP	1.0205	1.0864
	P49588	Alanine--tRNA ligase, cytoplasmic	AARS	0.87028	0.88798
	Q5JTZ9	Alanine--tRNA ligase, mitochondrial	AARS2	1.216	1.1273
	Q9BTE6;Q9BTE6-3;Q9BTE6-2	Alanyl-tRNA editing protein Aarsd1	AARSD1	1.3483	1.225
	Q9NRN7	L-aminoadipate-semialdehyde dehydrogenase-phosphopantetheinyl transferase	AASDHPPT	1.0487	1.0755
	Q9UDR5	Alpha-aminoadipic semialdehyde synthase, mitochondrial;Lysine ketoglutarate reductase;Saccharopine dehydrogenase	AASS	0.82598	0.86517
	Q7Z4T9-7;Q7Z4T9;Q7Z4T9-2	AMY-1-associating protein expressed in testis 1	AAT1	1.2685	0.96724
	Q9NY61	Protein AATF	AATF	0.90635	1.0957
	P80404	4-aminobutyrate aminotransferase, mitochondrial	ABAT	0.71157	0.75843
	Q86UQ4;Q86UQ4-3	ATP-binding cassette sub-family A member 13	ABCA13	1.1014	1.0516
	Q8WWZ7;Q8WWZ7-2;Q8WWZ7-3	ATP-binding cassette sub-family A member 5	ABCA5	0.94425	1.0088
	P08183;P21439;P21439-2	Multidrug resistance protein 1	ABCB1	1.6286	1.6255
	Q9NRK6	ATP-binding cassette sub-family B member 10, mitochondrial	ABCB10	1.0401	1.1747
	O75027-2;O75027	ATP-binding cassette sub-family B member 7, mitochondrial	ABCB7	0.94252	1.0704
	Q9NUT2;Q9NUT2-2	ATP-binding cassette sub-family B member 8, mitochondrial	ABCB8	1.104	1.2701
	P33527;P33527-3;P33527-2;P33527-4;P33527-5;P33527-7;P33527-6;P33527-8;P33527-9	Multidrug resistance-associated protein 1	ABCC1	0.85166	1.0006
	O15439;O15439-2;O15439-3	Multidrug resistance-associated protein 4	ABCC4	1.3593	1.1617
	Q09428-2;Q09428	ATP-binding cassette sub-family C member 8	ABCC8	0.96871	0.77757
	P28288	ATP-binding cassette sub-family D member 3	ABCD3	0.93302	1.0087
	O14678	ATP-binding cassette sub-family D member 4	ABCD4	1.1513	1.3916
	P61221	ATP-binding cassette sub-family E member 1	ABCE1	1.024	1.0798
	Q8NE71-2;Q8NE71	ATP-binding cassette sub-family F member 1	ABCF1	1.0663	1.1188
	Q9UG63	ATP-binding cassette sub-family F member 2	ABCF2	1.1057	1.145
	Q9NUQ8;Q9NUQ8-2	ATP-binding cassette sub-family F member 3	ABCF3	1.0222	0.95439
	Q9NUJ1	Abhydrolase domain-containing protein 10, mitochondrial	ABHD10	0.91316	0.93191
	Q8NFV4;Q8NFV4-4;Q8NFV4-2;Q8NFV4-3	Abhydrolase domain-containing protein 11	ABHD11	0.66957	0.65674
	Q8N2K0-2;Q8N2K0;Q8N2K0-3	Monoacylglycerol lipase ABHD12	ABHD12	0.62488	0.71445
	Q96IU4;Q96IU4-2	Abhydrolase domain-containing protein 14B	ABHD14B	1.4115	1.4556
	O95870;O95870-2	Abhydrolase domain-containing protein 16A	ABHD16A	1.1388	1.1172
	Q8WU67	Abhydrolase domain-containing protein 3	ABHD3	2.0031	12.568
	Q8WTS1	1-acylglycerol-3-phosphate O-acyltransferase ABHD5	ABHD5	1.3077	1.2714
	Q9BV23	Monoacylglycerol lipase ABHD6	ABHD6	0.98666	1.6065
	Q8IZP0;Q8IZP0-9;Q8IZP0-6;Q8IZP0-5;Q8IZP0-3;Q8IZP0-4;Q8IZP0-2;Q8IZP0-7;Q8IZP0-8;Q8IZP0-10;Q8IZP0-11	Abl interactor 1	ABI1	1.0792	1.0734
	Q9NYB9;Q9NYB9-4;Q9NYB9-2;Q9NYB9-3	Abl interactor 2	ABI2	0.85219	0.9088
	P00519-2;P00519	Tyrosine-protein kinase ABL1	ABL1	1.0188	1.0799
	P42684;P42684-6;P42684-5;P42684-7;P42684-3;P42684-2;P42684-10;P42684-4;P42684-9;P42684-8	Abelson tyrosine-protein kinase 2	ABL2	0.94403	0.97418
	O14639;O14639-2	Actin-binding LIM protein 1	ABLIM1	0.94872	0.97053
	O94929;O94929-3;O94929-2	Actin-binding LIM protein 3	ABLIM3	1.0119	1.1276
	P16442	Histo-blood group ABO system transferase;Fucosylglycoprotein alpha-N-acetylgalactosaminyltransferase soluble form	ABO	0.94183	NaN
	Q12979;Q12979-2	Active breakpoint cluster region-related protein	ABR	0.85443	0.96166
	Q9P1F3	Costars family protein ABRACL	ABRACL	1.2359	1.2817
	Q9ULW3	Activator of basal transcription 1	ABT1	1.1891	1.0028
	P09110	3-ketoacyl-CoA thiolase, peroxisomal	ACAA1	1.2756	1.2275
	P42765	3-ketoacyl-CoA thiolase, mitochondrial	ACAA2	1.3527	1.4529
	Q13085-4;Q13085	Acetyl-CoA carboxylase 1;Biotin carboxylase	ACACA	1.1386	1.1733
	O00763;O00763-2	Acetyl-CoA carboxylase 2;Biotin carboxylase	ACACB	1.0492	1.1015
	Q9H845	Acyl-CoA dehydrogenase family member 9, mitochondrial	ACAD9	1.1387	1.2045
	P11310-2;P11310	Medium-chain specific acyl-CoA dehydrogenase, mitochondrial	ACADM	0.94205	1.0047
	P16219	Short-chain specific acyl-CoA dehydrogenase, mitochondrial	ACADS	0.61949	0.91091
	P45954	Short/branched chain specific acyl-CoA dehydrogenase, mitochondrial	ACADSB	0.95806	0.91392
	P49748;P49748-2	Very long-chain specific acyl-CoA dehydrogenase, mitochondrial	ACADVL	1.0433	1.0674
	Q15057	Arf-GAP with coiled-coil, ANK repeat and PH domain-containing protein 2	ACAP2	0.89509	0.83968
	P24752	Acetyl-CoA acetyltransferase, mitochondrial	ACAT1	1.1635	1.1481
	Q9BWD1	Acetyl-CoA acetyltransferase, cytosolic	ACAT2	1.2611	1.3238
	Q9H3P7	Golgi resident protein GCP60	ACBD3	0.91869	0.93421
	Q5T8D3-3;Q5T8D3-2;Q5T8D3-4;Q5T8D3	Acyl-CoA-binding domain-containing protein 5	ACBD5	1.1871	1.2807
	Q8N6N7	Acyl-CoA-binding domain-containing protein 7	ACBD7	0.93626	1.181
	Q96QU6	1-aminocyclopropane-1-carboxylate synthase-like protein 1	ACCS	0.96577	0.97223
	Q9UKV3;Q9UKV3-2;Q9UKV3-3	Apoptotic chromatin condensation inducer in the nucleus	ACIN1	0.88667	0.86839
	P53396;P53396-2	ATP-citrate synthase	ACLY	1.0762	1.1046
	P21399	Cytoplasmic aconitate hydratase	ACO1	0.96173	1.0075
	Q99798	Aconitate hydratase, mitochondrial	ACO2	0.94302	0.97358
	Q8WXI4;Q8WXI4-2	Acyl-coenzyme A thioesterase 11	ACOT11	0.95006	0.90102
	Q9NPJ3	Acyl-coenzyme A thioesterase 13	ACOT13	1.0349	1.0818
	P49753;Q86TX2;P49753-2	Acyl-coenzyme A thioesterase 2, mitochondrial;Acyl-coenzyme A thioesterase 1	ACOT2;ACOT1	0.74002	0.77877
	O00154;O00154-5;O00154-4;O00154-6;O00154-3;O00154-2	Cytosolic acyl coenzyme A thioester hydrolase	ACOT7	0.93073	0.9552
	O14734	Acyl-coenzyme A thioesterase 8	ACOT8	1.4821	1.4444
	Q9Y305;Q9Y305-4;Q9Y305-2;Q9Y305-3	Acyl-coenzyme A thioesterase 9, mitochondrial	ACOT9	0.91868	1.0194
	Q15067;Q15067-2	Peroxisomal acyl-coenzyme A oxidase 1	ACOX1	1.0737	1.0633
	P24666;P24666-2;P24666-3	Low molecular weight phosphotyrosine protein phosphatase	ACP1	1.0768	1.0879
	P11117	Lysosomal acid phosphatase	ACP2	0.94839	0.93839
	Q96QF7	Acidic repeat-containing protein	ACRC	3.0297	25.555
	Q96CM8	Acyl-CoA synthetase family member 2, mitochondrial	ACSF2	1.5736	1.6806
	Q4G176	Acyl-CoA synthetase family member 3, mitochondrial	ACSF3	0.99457	1.0866
	P33121;P33121-2;Q9ULC5-3;Q9ULC5;Q9ULC5-4	Long-chain-fatty-acid--CoA ligase 1	ACSL1	0.85269	1.0067
	O95573	Long-chain-fatty-acid--CoA ligase 3	ACSL3	0.98523	1.0119
	O60488;O60488-2	Long-chain-fatty-acid--CoA ligase 4	ACSL4	1.772	1.1829
	Q9UKU0-1;Q9UKU0-8;Q9UKU0-6;Q9UKU0;Q9UKU0-3;Q9UKU0-5;Q9UKU0-2;Q9UKU0-7	Long-chain-fatty-acid--CoA ligase 6	ACSL6	0.88187	NaN
	Q08AH1;Q08AH1-2	Acyl-coenzyme A synthetase ACSM1, mitochondrial	ACSM1	1.0377	1.0918
	Q9NR19	Acetyl-coenzyme A synthetase, cytoplasmic	ACSS2	1.3459	1.2516
	Q9H6R3;Q9H6R3-2	Acyl-CoA synthetase short-chain family member 3, mitochondrial	ACSS3	1.0353	0.98427
	CON__P60712;P60709;P63261;Q9BYX7	Actin, cytoplasmic 1;Actin, cytoplasmic 1, N-terminally processed;Actin, cytoplasmic 2;Actin, cytoplasmic 2, N-terminally processed	ACTB;ACTG1	1.0706	1.057
	Q562R1	Beta-actin-like protein 2	ACTBL2	1.0654	1.1085
	P68032;P68133;P62736;P63267	Actin, alpha cardiac muscle 1;Actin, alpha skeletal muscle;Actin, aortic smooth muscle;Actin, gamma-enteric smooth muscle	ACTC1;ACTA1;ACTA2;ACTG2	0.8606	0.82705
	O96019;O96019-2;O94805	Actin-like protein 6A	ACTL6A	0.89767	0.91674
	P12814-3;P12814;P12814-2	Alpha-actinin-1	ACTN1	0.9704	0.94285
	P35609	Alpha-actinin-2	ACTN2	0.90998	0.95592
	O43707	Alpha-actinin-4	ACTN4	0.99273	0.94672
	Q9NZ32	Actin-related protein 10	ACTR10	0.93957	0.98029
	P61163	Alpha-centractin	ACTR1A	0.86418	0.8878
	P42025	Beta-centractin	ACTR1B	0.86678	0.88663
	P61160	Actin-related protein 2	ACTR2	0.84387	0.82683
	P61158	Actin-related protein 3	ACTR3	0.75628	0.74677
	Q9P1U1;Q9P1U1-3;Q9P1U1-2;Q9C0K3	Actin-related protein 3B;Actin-related protein 3C	ACTR3B;ACTR3C	1.5888	1.4497
	Q9H9F9	Actin-related protein 5	ACTR5	1.2362	1.2332
	Q9H981;Q9H981-2;Q9H981-3	Actin-related protein 8	ACTR8	1.0193	0.8547
	Q03154	Aminoacylase-1	ACY1	1.1466	1.2745
	P07311	Acylphosphatase-1	ACYP1	0.68192	0.70596
	P14621	Acylphosphatase-2	ACYP2	1.6765	1.241
	P00813	Adenosine deaminase	ADA	0.89853	1.0055
	O14672	Disintegrin and metalloproteinase domain-containing protein 10	ADAM10	1.4096	1.2904
	P78536;P78536-2	Disintegrin and metalloproteinase domain-containing protein 17	ADAM17	0.97641	1.0725
	Q13443;Q13443-2	Disintegrin and metalloproteinase domain-containing protein 9	ADAM9	0.90078	0.96467
	P58397;P58397-3	A disintegrin and metalloproteinase with thrombospondin motifs 12	ADAMTS12	0.82206	NaN
	Q8TE60;Q8TE60-2	A disintegrin and metalloproteinase with thrombospondin motifs 18	ADAMTS18	0.86628	0.99318
	P59510;P59510-2	A disintegrin and metalloproteinase with thrombospondin motifs 20	ADAMTS20	1.142	0.98802
	P55265-4;P55265;P55265-5;P55265-2;P55265-3	Double-stranded RNA-specific adenosine deaminase	ADAR	1.0366	1.0566
	Q8NI60;Q8NI60-3;Q8NI60-4;Q8NI60-2	Chaperone activity of bc1 complex-like, mitochondrial	ADCK3	1.0803	1.4325
	Q96D53;Q96D53-2	Uncharacterized aarF domain-containing protein kinase 4	ADCK4	0.71993	0.76643
	Q3MIX3	Uncharacterized aarF domain-containing protein kinase 5	ADCK5	0.70692	0.14203
	P35611;P35611-2;P35611-3	Alpha-adducin	ADD1	1.0189	1.0487
	P35612;P35612-3;P35612-4;P35612-8;P35612-2;P35612-6;P35612-5;P35612-7	Beta-adducin	ADD2	1.0731	NaN
	Q9UEY8	Gamma-adducin	ADD3	NaN	1.5655
	Q8N7X0;Q8N7X0-2	Androglobin	ADGB	1.0994	1.0191
	P11766	Alcohol dehydrogenase class-3	ADH5	0.94534	0.94793
	Q9BV57;Q9BV57-2	1,2-dihydroxy-3-keto-5-methylthiopentene dioxygenase	ADI1	1.5195	1.0798
	P55263;P55263-3;P55263-2	Adenosine kinase	ADK	0.84606	0.84618
	Q9H2P0	Activity-dependent neuroprotector homeobox protein	ADNP	0.91665	0.85261
	Q6IQ32	ADNP homeobox protein 2	ADNP2	NaN	1.0713
	Q96SZ5	2-aminoethanethiol dioxygenase	ADO	0.86765	0.89376
	Q9BRR6;Q9BRR6-2;Q9BRR6-3;Q9BRR6-4;Q9BRR6-5;Q9BRR6-6	ADP-dependent glucokinase	ADPGK	0.94206	1.0103
	Q9NX46	Poly(ADP-ribose) glycohydrolase ARH3	ADPRHL2	1.0261	1.0457
	P25098	Beta-adrenergic receptor kinase 1	ADRBK1	0.88632	0.87389
	Q16186	Proteasomal ubiquitin receptor ADRM1	ADRM1	1.0611	1.014
	P30566;P30566-2	Adenylosuccinate lyase	ADSL	0.94996	0.9773
	P30520;Q8N142	Adenylosuccinate synthetase isozyme 2	ADSS	0.84177	0.85321
	Q8IUX7;Q8IUX7-2	Adipocyte enhancer-binding protein 1	AEBP1	1.3819	1.5981
	Q5NDL2;Q5NDL2-3;Q5NDL2-2	Uncharacterized glycosyltransferase AER61	AER61	1.6954	1.8092
	Q08117-2;Q08117	Amino-terminal enhancer of split	AES	0.73813	0.64141
	Q9UHB7;Q9UHB7-2	AF4/FMR2 family member 4	AFF4	0.82621	0.80984
	Q9Y4W6	AFG3-like protein 2	AFG3L2	1.6718	1.893
	Q6ULP2;Q6ULP2-4;Q6ULP2-2;Q6ULP2-5;Q6ULP2-3	Aftiphilin	AFTPH	1.0451	1.0267
	Q9UPQ3;Q9UPQ3-2;Q9UPQ3-3;Q96P47-4;Q96P47-2;Q96P47;Q96P47-3	Arf-GAP with GTPase, ANK repeat and PH domain-containing protein 1	AGAP1	0.61221	0.55336
	P52594;P52594-3;P52594-2	Arf-GAP domain and FG repeat-containing protein 1	AGFG1	1.0328	0.99537
	Q53H12	Acylglycerol kinase, mitochondrial	AGK	0.90598	1.0013
	P35573	Glycogen debranching enzyme;4-alpha-glucanotransferase;Amylo-alpha-1,6-glucosidase	AGL	1.0616	1.1669
	Q8NAT1	Uncharacterized glycosyltransferase AGO61	AGO61	1.1879	1.1615
	Q9NRZ7-3;Q9NRZ7;Q9NRZ7-2	1-acyl-sn-glycerol-3-phosphate acyltransferase gamma	AGPAT3	1.1622	NaN
	Q9NRZ5	1-acyl-sn-glycerol-3-phosphate acyltransferase delta	AGPAT4	1.0123	0.87594
	Q86UL3	Glycerol-3-phosphate acyltransferase 4	AGPAT6	0.89706	0.83043
	Q53EU6	Glycerol-3-phosphate acyltransferase 3	AGPAT9	0.81255	NaN
	O00116	Alkyldihydroxyacetonephosphate synthase, peroxisomal	AGPS	0.62638	0.68654
	O00468	Agrin	AGRN	1.0431	1.0341
	Q6RW13;Q6RW13-2	Type-1 angiotensin II receptor-associated protein	AGTRAP	0.98632	1.0038
	Q8WYP5-2;Q8WYP5-3;Q8WYP5	Protein ELYS	AHCTF1	1.004	0.98197
	P23526	Adenosylhomocysteinase	AHCY	0.94014	0.92928
	O43865;O43865-2	Putative adenosylhomocysteinase 2	AHCYL1	1.0099	1.034
	Q96HN2;Q96HN2-2;Q96HN2-3	Putative adenosylhomocysteinase 3	AHCYL2	1.012	0.95427
	Q5TGY3	AT-hook DNA-binding motif-containing protein 1	AHDC1	1.1848	1.0824
	Q09666	Neuroblast differentiation-associated protein AHNAK	AHNAK	1.313	1.2876
	Q8IVF2;Q8IVF2-3;Q8IVF2-2	Protein AHNAK2	AHNAK2	0.51282	0.52192
	O95433	Activator of 90 kDa heat shock protein ATPase homolog 1	AHSA1	0.4959	0.50331
	Q96BJ3;Q96BJ3-3;Q96BJ3-2	Axin interactor, dorsalization-associated protein	AIDA	1.0887	1.1405
	O95831;O95831-3;O95831-4;O95831-2	Apoptosis-inducing factor 1, mitochondrial	AIFM1	1.0423	1.231
	Q9BRQ8;Q9BRQ8-2	Apoptosis-inducing factor 2	AIFM2	0.95782	1.0852
	Q12904-2;Q12904	Aminoacyl tRNA synthase complex-interacting multifunctional protein 1;Endothelial monocyte-activating polypeptide 2	AIMP1	1.0451	1.027
	Q13155	Aminoacyl tRNA synthase complex-interacting multifunctional protein 2	AIMP2	0.86671	0.92668
	O00170	AH receptor-interacting protein	AIP	1.0411	1.0067
	Q96IF1	LIM domain-containing protein ajuba	AJUBA	0.95666	1.0038
	P00568;Q9Y6K8;Q9Y6K8-3;Q9Y6K8-2	Adenylate kinase isoenzyme 1	AK1	1.1817	1.2412
	P54819;P54819-2;P54819-5;P54819-3	Adenylate kinase 2, mitochondrial	AK2	1.0424	1.0531
	Q9UIJ7;Q9UIJ7-2	GTP:AMP phosphotransferase, mitochondrial	AK3	0.9493	1.0107
	P27144	Adenylate kinase isoenzyme 4, mitochondrial	AK4	0.92955	0.93909
	Q92667;Q92667-2	A-kinase anchor protein 1, mitochondrial	AKAP1	1.0055	0.91712
	O43572	A-kinase anchor protein 10, mitochondrial	AKAP10	0.79007	0.76696
	Q02952;Q02952-2;Q02952-3	A-kinase anchor protein 12	AKAP12	1.0189	1.009
	Q12802;Q12802-2;Q12802-4	A-kinase anchor protein 13	AKAP13	0.66585	0.59569
	Q9Y2D5-4;Q9Y2D5-6;Q9Y2D5-7;Q9Y2D5-5;Q9Y2D5	A-kinase anchor protein 2	AKAP2	1.1985	1.1858
	Q5JQC9;Q5JQC9-2;Q5JQC9-3	A-kinase anchor protein 4	AKAP4	1.1021	1.1153
	O43823	A-kinase anchor protein 8	AKAP8	1.1098	1.137
	Q9ULX6	A-kinase anchor protein 8-like	AKAP8L	1.1014	0.8947
	Q99996-6;Q99996;Q99996-2;Q99996-3;Q99996-5;Q99996-4	A-kinase anchor protein 9	AKAP9	0.97954	1.0809
	P14550	Alcohol dehydrogenase [NADP(+)]	AKR1A1	0.85685	0.87506
	P15121	Aldose reductase	AKR1B1	1.007	1.0309
	C9JRZ8-2;C9JRZ8;O60218	Aldo-keto reductase family 1 member B15	AKR1B15	NaN	NaN
	P42330;P17516	Aldo-keto reductase family 1 member C3	AKR1C3	0.92474	0.96492
	P51857;P51857-2	3-oxo-5-beta-steroid 4-dehydrogenase	AKR1D1	1.0518	1.0056
	O43488	Aflatoxin B1 aldehyde reductase member 2	AKR7A2	0.84851	0.94171
	Q96B36;Q96B36-2	Proline-rich AKT1 substrate 1	AKT1S1	0.85069	0.97797
	P31751	RAC-beta serine/threonine-protein kinase	AKT2	0.99427	0.96889
	Q9Y243;Q9Y243-2	RAC-gamma serine/threonine-protein kinase	AKT3	1.0779	1.0646
	Q9H8T0-2;Q9H8T0	AKT-interacting protein	AKTIP	0.98247	0.67226
	P13716;P13716-2	Delta-aminolevulinic acid dehydratase	ALAD	1.0003	0.94824
	Q13740-2;Q13740	CD166 antigen	ALCAM	1.3971	1.5161
	Q8IZ83;Q8IZ83-3;Q8IZ83-2	Aldehyde dehydrogenase family 16 member A1	ALDH16A1	1.0652	0.98844
	P54886;P54886-2	Delta-1-pyrroline-5-carboxylate synthase;Glutamate 5-kinase;Gamma-glutamyl phosphate reductase	ALDH18A1	0.95395	0.96013
	P47895	Aldehyde dehydrogenase family 1 member A3	ALDH1A3	0.81545	1.0326
	P30837	Aldehyde dehydrogenase X, mitochondrial	ALDH1B1	1.3293	1.3482
	O75891	Cytosolic 10-formyltetrahydrofolate dehydrogenase	ALDH1L1	1.8119	1.753
	P05091;P00352	Aldehyde dehydrogenase, mitochondrial	ALDH2	0.93805	0.94965
	P30838	Aldehyde dehydrogenase, dimeric NADP-preferring	ALDH3A1	0.10497	0.85815
	P51648-2;P51648;P43353;P48448	Fatty aldehyde dehydrogenase	ALDH3A2	0.72875	0.68338
	P30038;P30038-2	Delta-1-pyrroline-5-carboxylate dehydrogenase, mitochondrial	ALDH4A1	0.99414	1.0613
	P51649	Succinate-semialdehyde dehydrogenase, mitochondrial	ALDH5A1	1.1046	1.0218
	Q02252	Methylmalonate-semialdehyde dehydrogenase [acylating], mitochondrial	ALDH6A1	0.92281	0.91566
	P49419;P49419-2;P49419-3	Alpha-aminoadipic semialdehyde dehydrogenase	ALDH7A1	0.93059	0.98378
	P49189	4-trimethylaminobutyraldehyde dehydrogenase	ALDH9A1	1.1777	1.182
	P04075	Fructose-bisphosphate aldolase A	ALDOA	0.73482	0.70908
	P09972	Fructose-bisphosphate aldolase C	ALDOC	0.66501	0.69025
	Q9BT22	Chitobiosyldiphosphodolichol beta-mannosyltransferase	ALG1	0.84947	NaN
	Q2TAA5	GDP-Man:Man(3)GlcNAc(2)-PP-Dol alpha-1,2-mannosyltransferase	ALG11	0.98205	1.1455
	Q9H553;Q9H553-2	Alpha-1,3/1,6-mannosyltransferase ALG2	ALG2	0.91828	0.9168
	Q9Y673;Q9Y673-2	Dolichyl-phosphate beta-glucosyltransferase	ALG5	0.86509	1.0028
	Q9BVK2	Probable dolichyl pyrophosphate Glc1Man9GlcNAc2 alpha-1,3-glucosyltransferase	ALG8	0.98851	1.1113
	Q9H6U8-3;Q9H6U8;Q9H6U8-4;Q9H6U8-2	Alpha-1,2-mannosyltransferase ALG9	ALG9	0.8703	1.3047
	Q9NXW9;Q9NXW9-2	Probable alpha-ketoglutarate-dependent dioxygenase ABH4	ALKBH4	1.5211	1.0865
	Q6P6C2;Q6P6C2-2	Probable alpha-ketoglutarate-dependent dioxygenase ABH5	ALKBH5	0.57575	0.64992
	Q9BT30	Probable alpha-ketoglutarate-dependent dioxygenase ABH7	ALKBH7	0.80826	0.84091
	P09917	Arachidonate 5-lipoxygenase	ALOX5	1.3493	1.3299
	Q96Q42;Q96Q42-3	Alsin	ALS2	1.0404	1.106
	Q86V81	THO complex subunit 4	ALYREF	1.1307	1.2696
	Q9C0C7-5;Q9C0C7;Q9C0C7-3;Q9C0C7-2;Q9C0C7-4	Activating molecule in BECN1-regulated autophagy protein 1	AMBRA1	0.73921	0.73757
	Q9Y303;Q9Y303-3;Q9Y303-2	Putative N-acetylglucosamine-6-phosphate deacetylase	AMDHD2	0.46752	0.50915
	Q9UKV5;P26442	E3 ubiquitin-protein ligase AMFR	AMFR	0.96535	0.92545
	Q86SJ2	Amphoterin-induced protein 2	AMIGO2	0.97358	0.91592
	Q9Y2J4-2;Q9Y2J4;Q9Y2J4-3	Angiomotin-like protein 2	AMOTL2	0.94979	0.892
	Q01433;Q01433-2;Q01433-4;Q01433-3	AMP deaminase 2	AMPD2	1.0302	1.0455
	P49418;P49418-2;Q9UBW5;Q9UBW5-2	Amphiphysin	AMPH	1.8015	1.9428
	Q86W34	Archaemetzincin-2	AMZ2	0.95992	1.1302
	Q9H1A4	Anaphase-promoting complex subunit 1	ANAPC1	1.0404	0.91316
	Q9UM13	Anaphase-promoting complex subunit 10	ANAPC10	0.80854	0.81393
	Q9BS18	Anaphase-promoting complex subunit 13	ANAPC13	NaN	0.68892
	Q9UJX6;Q9UJX6-2	Anaphase-promoting complex subunit 2	ANAPC2	1.0129	1.09
	Q9UJX5;Q9UJX5-2	Anaphase-promoting complex subunit 4	ANAPC4	0.88909	1.0104
	Q9UJX4;Q9UJX4-2	Anaphase-promoting complex subunit 5	ANAPC5	0.98205	1.1408
	Q9UJX3;Q9UJX3-2	Anaphase-promoting complex subunit 7	ANAPC7	0.98231	0.97216
	Q01484;Q01484-2;Q01484-5;Q01484-7	Ankyrin-2	ANK2	0.89529	1.1495
	Q12955	Ankyrin-3	ANK3	1.1701	1.1853
	Q9P2R3-4;Q9P2R3;Q9P2R3-2	Ankyrin repeat and FYVE domain-containing protein 1	ANKFY1	0.9807	1.0587
	Q8IWZ3;Q8IWZ3-4;Q8IWZ3-2;Q8IWZ3-5;Q8IWZ3-3	Ankyrin repeat and KH domain-containing protein 1	ANKHD1	1.0855	0.98826
	Q9P2G1	Ankyrin repeat and IBR domain-containing protein 1	ANKIB1	1.7614	1.1438
	Q86XL3;Q86XL3-2	Ankyrin repeat and LEM domain-containing protein 2	ANKLE2	1.0481	1.0404
	Q8IV38	Ankyrin repeat and MYND domain-containing protein 2	ANKMY2	0.66066	0.70676
	Q6UB99	Ankyrin repeat domain-containing protein 11	ANKRD11	0.7836	0.61088
	Q8IZ07;Q6ZTN6-3;Q6ZTN6;Q6ZTN6-2	Ankyrin repeat domain-containing protein 13A;Ankyrin repeat domain-containing protein 13D	ANKRD13A;ANKRD13D	1.3021	1.7219
	O75179;O75179-2;O75179-4;O75179-3;O75179-5	Ankyrin repeat domain-containing protein 17	ANKRD17	0.81428	0.80471
	A2A2Z9;Q8IVF6;Q9H560	Ankyrin repeat domain-containing protein 18B;Ankyrin repeat domain-containing protein 18A	ANKRD18B;ANKRD18A	1.3557	0.096135
	Q5CZ79;Q5CZ79-2;Q4UJ75;Q5SQ80;Q5TYW2;Q5VUR7	Ankyrin repeat domain-containing protein 20B;Ankyrin repeat domain-containing protein 20A4;Ankyrin repeat domain-containing protein 20A2;Ankyrin repeat domain-containing protein 20A1;Ankyrin repeat domain-containing protein 20A3	ANKRD20A8P;ANKRD20A4;ANKRD20A2;ANKRD20A1;ANKRD20A3	0.91694	NaN
	O15084-1;O15084-4;O15084;O15084-2	Serine/threonine-protein phosphatase 6 regulatory ankyrin repeat subunit A	ANKRD28	1.069	1.1946
	Q9BXX3	Ankyrin repeat domain-containing protein 30A	ANKRD30A	1.1051	0.95908
	Q8N7Z5	Ankyrin repeat domain-containing protein 31	ANKRD31	1.0474	1.0652
	Q8N8A2-2;Q8N8A2;Q8N8A2-4;Q8N8A2-3;Q8N8A2-5	Serine/threonine-protein phosphatase 6 regulatory ankyrin repeat subunit B	ANKRD44	1.0543	1.0491
	Q86W74;Q86W74-2	Ankyrin repeat domain-containing protein 46	ANKRD46	0.89075	1.0781
	Q9NU02	Ankyrin repeat domain-containing protein 5	ANKRD5	0.96254	0.85901
	Q8NB46	Serine/threonine-protein phosphatase 6 regulatory ankyrin repeat subunit C	ANKRD52	1.1913	1.2994
	Q6NXT1	Ankyrin repeat domain-containing protein 54	ANKRD54	0.68342	0.63174
	A6NC57;A6NC57-2;A6NC57-3	Ankyrin repeat domain-containing protein 62	ANKRD62	1.1367	0.93069
	Q92625	Ankyrin repeat and SAM domain-containing protein 1A	ANKS1A	1.1209	1.0726
	Q9H8Y5	Ankyrin repeat and zinc finger domain-containing protein 1	ANKZF1	1.0906	0.96266
	Q9NQW6;Q9NQW6-2	Actin-binding protein anillin	ANLN	1.206	1.1784
	Q9NW15;Q9NW15-2;Q9NW15-3;Q9NW15-4	Anoctamin-10	ANO10	1.2117	1.2523
	Q4KMQ2-2;Q4KMQ2	Anoctamin-6	ANO6	1.079	1.1556
	P39687;O95626	Acidic leucine-rich nuclear phosphoprotein 32 family member A	ANP32A	0.8807	0.84297
	Q92688;Q92688-2	Acidic leucine-rich nuclear phosphoprotein 32 family member B	ANP32B	0.89305	0.89745
	Q9BTT0	Acidic leucine-rich nuclear phosphoprotein 32 family member E	ANP32E	1.2208	1.1726
	P04083	Annexin A1	ANXA1	1.1106	1.1103
	P50995	Annexin A11	ANXA11	0.75502	0.75778
	P07355-2;P07355	Annexin A2	ANXA2	1.2217	1.2156
	P12429	Annexin A3	ANXA3	0.24996	0.36562
	P09525	Annexin A4	ANXA4	1.293	1.3038
	P08758	Annexin A5	ANXA5	1.115	1.147
	P08133	Annexin A6	ANXA6	1.4123	1.404
	P20073;P20073-2	Annexin A7	ANXA7	0.8753	0.89534
	Q10567;Q10567-2;Q10567-3	AP-1 complex subunit beta-1	AP1B1	0.84614	0.82226
	O43747-2;O43747	AP-1 complex subunit gamma-1	AP1G1	1.0231	1.0637
	O75843	AP-1 complex subunit gamma-like 2	AP1G2	0.98621	0.7552
	Q9BXS5-2;Q9BXS5	AP-1 complex subunit mu-1	AP1M1	0.88402	0.97652
	P61966;P61966-2;Q96PC3-2;Q96PC3;Q96PC3-4;Q96PC3-3	AP-1 complex subunit sigma-1A	AP1S1	1.0215	1.0587
	P56377	AP-1 complex subunit sigma-2	AP1S2	0.97726	1.0713
	O95782;O95782-2	AP-2 complex subunit alpha-1	AP2A1	0.99176	0.9871
	O94973-2;O94973;O94973-3	AP-2 complex subunit alpha-2	AP2A2	0.85706	0.84233
	P63010-2;P63010	AP-2 complex subunit beta	AP2B1	1.0026	1.011
	Q96CW1;Q96CW1-2	AP-2 complex subunit mu	AP2M1	0.93363	0.94023
	P53680;P53680-2	AP-2 complex subunit sigma	AP2S1	1.0231	0.9877
	O00203	AP-3 complex subunit beta-1	AP3B1	0.84647	0.87512
	O14617-5;O14617;O14617-4;O14617-2;O14617-3	AP-3 complex subunit delta-1	AP3D1	0.78846	0.85781
	Q9Y2T2;P53677	AP-3 complex subunit mu-1	AP3M1	0.84993	0.82639
	Q92572	AP-3 complex subunit sigma-1	AP3S1	0.77022	0.88619
	Q9UPM8	AP-4 complex subunit epsilon-1	AP4E1	0.74167	NaN
	O00189	AP-4 complex subunit mu-1	AP4M1	0.91947	0.7765
	Q2VPB7	AP-5 complex subunit beta-1	AP5B1	0.80968	NaN
	O43299;O43299-2;O43299-3	AP-5 complex subunit zeta-1	AP5Z1	0.76798	0.89909
	O14727;O14727-2;O14727-4;O14727-3;O14727-5;O14727-6	Apoptotic protease-activating factor 1	APAF1	0.94708	0.86709
	O00213;O00213-2	Amyloid beta A4 precursor protein-binding family B member 1	APBB1	1.0395	1.0536
	Q92870;Q92870-2	Amyloid beta A4 precursor protein-binding family B member 2	APBB2	0.98374	0.90159
	P25054;P25054-2	Adenomatous polyposis coli protein	APC	0.86183	0.82983
	P13798	Acylamino-acid-releasing enzyme	APEH	1.1546	1.1541
	P27695	DNA-(apurinic or apyrimidinic site) lyase;DNA-(apurinic or apyrimidinic site) lyase, mitochondrial	APEX1	0.73992	0.7516
	Q96BI3;Q96BI3-2	Gamma-secretase subunit APH-1A	APH1A	1.0164	NaN
	Q9BZZ5-2;Q9BZZ5;Q9BZZ5-5;Q9BZZ5-3;Q9BZZ5-1	Apoptosis inhibitor 5	API5	1.0361	1.0759
	Q96GX9	Probable methylthioribulose-1-phosphate dehydratase	APIP	0.88806	1.0917
	Q8IW19	Aprataxin and PNK-like factor	APLF	0.8741	24.509
	Q06481;Q06481-3;Q06481-2;Q06481-4;Q06481-5	Amyloid-like protein 2	APLP2	4.1551	NaN
	Q9HDC9;Q9HDC9-2	Adipocyte plasma membrane-associated protein	APMAP	0.70361	0.80649
	Q8NCW5;Q8NCW5-2	NAD(P)H-hydrate epimerase	APOA1BP	0.98249	0.9855
	P04114	Apolipoprotein B-100;Apolipoprotein B-48	APOB	0.20807	0.17203
	Q9UH17;Q9UH17-2;P31941	Probable DNA dC->dU-editing enzyme APOBEC-3B	APOBEC3B	0.87187	0.86734
	Q8IUX4;Q8IUX4-3;Q8IUX4-2;Q9HC16-3	DNA dC->dU-editing enzyme APOBEC-3F	APOBEC3F	0.86085	0.88619
	P02656	Apolipoprotein C-III	APOC3	0.091598	0.062445
	Q9BQE5	Apolipoprotein L2	APOL2	0.60825	0.62116
	Q9BUR5;Q9BUR5-2	Apolipoprotein O	APOO	1.2284	2.0625
	Q6UXV4	Apolipoprotein O-like	APOOL	1.0392	1.1457
	P05067;P05067-8;P05067-9;P05067-7;P05067-6;P05067-4;P05067-10;P05067-5;P05067-3;P05067-2	Amyloid beta A4 protein;N-APP;Soluble APP-alpha;Soluble APP-beta;C99;Beta-amyloid protein 42;Beta-amyloid protein 40;C83;P3(42);P3(40);C80;Gamma-secretase C-terminal fragment 59;Gamma-secretase C-terminal fragment 57;Gamma-secretase C-terminal fragment 50;C31	APP	0.97137	1.0309
	Q92624	Amyloid protein-binding protein 2	APPBP2	0.83107	1.0091
	Q9UKG1	DCC-interacting protein 13-alpha	APPL1	1.7508	1.4907
	Q8NEU8	DCC-interacting protein 13-beta	APPL2	1.1311	1.2396
	P07741	Adenine phosphoribosyltransferase	APRT	1.0304	1.0218
	Q7Z2E3-11;Q7Z2E3-9;Q7Z2E3;Q7Z2E3-7;Q7Z2E3-8;Q7Z2E3-10;Q7Z2E3-5;Q7Z2E3-3;Q7Z2E3-6;Q7Z2E3-4;Q7Z2E3-2	Aprataxin	APTX	1.0261	1.0202
	O60306	Intron-binding protein aquarius	AQR	0.98459	1.0231
	P10398	Serine/threonine-protein kinase A-Raf	ARAF	0.83898	0.85892
	Q96P48;Q96P48-3;Q96P48-1;Q96P48-4;Q96P48-2;Q96P48-7;Q96P48-5	Arf-GAP with Rho-GAP domain, ANK repeat and PH domain-containing protein 1	ARAP1	0.96441	0.88411
	Q8WWN8	Arf-GAP with Rho-GAP domain, ANK repeat and PH domain-containing protein 3	ARAP3	0.97211	0.99542
	P48444	Coatomer subunit delta	ARCN1	0.98183	0.98268
	P84077	ADP-ribosylation factor 1	ARF1	0.94049	0.95675
	P61204	ADP-ribosylation factor 3	ARF3	NaN	0.91668
	P18085	ADP-ribosylation factor 4	ARF4	1.0891	1.1818
	P84085	ADP-ribosylation factor 5	ARF5	0.93605	0.95176
	P62330	ADP-ribosylation factor 6	ARF6	0.82212	0.80564
	Q8N6T3-2;Q8N6T3;Q8N6T3-3	ADP-ribosylation factor GTPase-activating protein 1	ARFGAP1	0.71816	0.70908
	Q8N6H7	ADP-ribosylation factor GTPase-activating protein 2	ARFGAP2	0.81946	0.79844
	Q9NP61	ADP-ribosylation factor GTPase-activating protein 3	ARFGAP3	1.154	1.183
	Q9Y6D6	Brefeldin A-inhibited guanine nucleotide-exchange protein 1	ARFGEF1	1.0654	1.0666
	Q9Y6D5	Brefeldin A-inhibited guanine nucleotide-exchange protein 2	ARFGEF2	0.87454	0.96192
	Q5TH69	Brefeldin A-inhibited guanine nucleotide-exchange protein 3	ARFGEF3	1.4643	1.0942
	P53367	Arfaptin-1	ARFIP1	0.80168	0.96957
	P53365;P53365-2	Arfaptin-2	ARFIP2	0.82221	0.8871
	P78540	Arginase-2, mitochondrial	ARG2	0.47768	0.5689
	Q9NWB6;Q9NWB6-2	Arginine and glutamate-rich protein 1	ARGLU1	1.0424	1.0271
	Q07960	Rho GTPase-activating protein 1	ARHGAP1	1.1032	1.0658
	A1A4S6	Rho GTPase-activating protein 10	ARHGAP10	0.91799	0.91936
	Q8IWW6;Q8IWW6-2;Q8IWW6-3	Rho GTPase-activating protein 12	ARHGAP12	1.0357	1.0918
	Q68EM7;Q68EM7-5;Q68EM7-6;Q68EM7-2;Q68EM7-3;Q68EM7-7;Q68EM7-4	Rho GTPase-activating protein 17	ARHGAP17	1.0323	0.97009
	Q8N392;Q8N392-2	Rho GTPase-activating protein 18	ARHGAP18	0.88498	0.8581
	Q5T5U3;Q5T5U3-3	Rho GTPase-activating protein 21	ARHGAP21	0.95518	1.3211
	Q52LW3;Q52LW3-2	Rho GTPase-activating protein 29	ARHGAP29	0.88731	0.8307
	Q2M1Z3	Rho GTPase-activating protein 31	ARHGAP31	1.2967	1.1447
	Q9NRY4;Q9NRY4-2	Rho GTPase-activating protein 35	ARHGAP35	0.8415	0.92691
	Q13017;Q13017-2;Q13017-4;Q13017-3	Rho GTPase-activating protein 5	ARHGAP5	0.67401	0.72139
	P52565	Rho GDP-dissociation inhibitor 1	ARHGDIA	1.216	1.2241
	P52566	Rho GDP-dissociation inhibitor 2	ARHGDIB	1.2008	1.2367
	Q92888-3;Q92888;Q92888-2	Rho guanine nucleotide exchange factor 1	ARHGEF1	0.75467	0.81862
	O15013;O15013-6;O15013-5;O15013-4;O15013-7	Rho guanine nucleotide exchange factor 10	ARHGEF10	0.98441	1.0333
	O15085-2;O15085	Rho guanine nucleotide exchange factor 11	ARHGEF11	0.92055	1.0138
	Q9NZN5;Q9NZN5-2	Rho guanine nucleotide exchange factor 12	ARHGEF12	0.68504	1.0531
	Q5VV41;Q5VV41-2	Rho guanine nucleotide exchange factor 16	ARHGEF16	0.23343	0.20582
	Q96PE2	Rho guanine nucleotide exchange factor 17	ARHGEF17	0.96456	1.0694
	Q6ZSZ5;Q6ZSZ5-3;Q6ZSZ5-2	Rho guanine nucleotide exchange factor 18	ARHGEF18	0.62968	0.7953
	Q92974;Q92974-2;Q92974-3	Rho guanine nucleotide exchange factor 2	ARHGEF2	0.76027	0.78121
	Q8TER5;Q8TER5-4;Q8TER5-3;Q8TER5-2	Rho guanine nucleotide exchange factor 40	ARHGEF40	0.75156	0.70343
	O14497;O14497-2;O14497-3	AT-rich interactive domain-containing protein 1A	ARID1A	0.99439	0.96403
	Q8NFD5-3;Q8NFD5-2;Q8NFD5;Q8NFD5-4	AT-rich interactive domain-containing protein 1B	ARID1B	1.0246	1.0125
	Q68CP9;Q68CP9-3	AT-rich interactive domain-containing protein 2	ARID2	0.86295	0.84122
	Q99856	AT-rich interactive domain-containing protein 3A	ARID3A	1.0377	1.0675
	Q8IVW6;Q8IVW6-4;Q8IVW6-3	AT-rich interactive domain-containing protein 3B	ARID3B	1.2499	1.0597
	P29374;P29374-2;P29374-3	AT-rich interactive domain-containing protein 4A	ARID4A	0.94623	0.83329
	Q4LE39;Q4LE39-2;Q4LE39-3;Q4LE39-4	AT-rich interactive domain-containing protein 4B	ARID4B	0.97828	1.0866
	Q9Y4X5	E3 ubiquitin-protein ligase ARIH1	ARIH1	1.1981	1.1341
	O95376	E3 ubiquitin-protein ligase ARIH2	ARIH2	1.4	1.3713
	P40616	ADP-ribosylation factor-like protein 1	ARL1	0.93189	1.0014
	Q9NXU5	ADP-ribosylation factor-like protein 15	ARL15	1.209	1.1397
	P36404	ADP-ribosylation factor-like protein 2	ARL2	1.0134	1.0739
	Q9Y2Y0;Q9Y2Y0-2	ADP-ribosylation factor-like protein 2-binding protein	ARL2BP	0.85121	0.95281
	P36405	ADP-ribosylation factor-like protein 3	ARL3	1.0216	1.1012
	P56559	ADP-ribosylation factor-like protein 4C	ARL4C	0.67431	NaN
	Q96KC2;Q9Y689	ADP-ribosylation factor-like protein 5B	ARL5B	1.0279	NaN
	Q9H0F7-2;Q9H0F7	ADP-ribosylation factor-like protein 6	ARL6	1.0047	1.7285
	Q66PJ3;Q66PJ3-2;Q66PJ3-3;Q66PJ3-4;Q66PJ3-5	ADP-ribosylation factor-like protein 6-interacting protein 4	ARL6IP4	0.98391	0.96237
	O75915	PRA1 family protein 3	ARL6IP5	1.4786	1.5843
	Q8N6S5	ADP-ribosylation factor-like protein 6-interacting protein 6	ARL6IP6	NaN	0.79447
	Q96BM9	ADP-ribosylation factor-like protein 8A	ARL8A	0.78746	0.87527
	Q9NVJ2	ADP-ribosylation factor-like protein 8B	ARL8B	1.0987	1.123
	Q9NVT9	Armadillo repeat-containing protein 1	ARMC1	1.2097	0.88438
	Q8N2F6-2;Q8N2F6-4;Q8N2F6;Q8N2F6-3;Q8N2F6-5	Armadillo repeat-containing protein 10	ARMC10	1.0775	1.0327
	Q96C12;Q96C12-2	Armadillo repeat-containing protein 5	ARMC5	1.31	1.0132
	Q6NXE6;Q6NXE6-2	Armadillo repeat-containing protein 6	ARMC6	0.97456	NaN
	Q8IUR7;Q8IUR7-2;Q8IUR7-6	Armadillo repeat-containing protein 8	ARMC8	0.9764	1.081
	Q7Z3E5;Q7Z3E5-2	LisH domain-containing protein ARMC9	ARMC9	1.0131	1.0715
	Q9P291	Armadillo repeat-containing X-linked protein 1	ARMCX1	0.82219	1.0044
	Q7L311	Armadillo repeat-containing X-linked protein 2	ARMCX2	0.57053	0.83315
	Q9UH62	Armadillo repeat-containing X-linked protein 3	ARMCX3	0.89968	0.96589
	P27540;P27540-3;P27540-2	Aryl hydrocarbon receptor nuclear translocator	ARNT	0.92506	NaN
	Q92747	Actin-related protein 2/3 complex subunit 1A	ARPC1A	0.77496	0.74273
	O15143	Actin-related protein 2/3 complex subunit 1B	ARPC1B	0.80584	0.81369
	O15144	Actin-related protein 2/3 complex subunit 2	ARPC2	0.81343	0.84043
	O15145	Actin-related protein 2/3 complex subunit 3	ARPC3	0.84707	0.79536
	P59998	Actin-related protein 2/3 complex subunit 4	ARPC4	0.7483	0.79417
	O15511;O15511-2	Actin-related protein 2/3 complex subunit 5	ARPC5	0.86612	0.81567
	Q9BPX5	Actin-related protein 2/3 complex subunit 5-like protein	ARPC5L	0.77032	0.75257
	P56211;P56211-2	cAMP-regulated phosphoprotein 19	ARPP19	1.0258	1.0227
	P36575;P36575-2	Arrestin-C	ARR3	1.0547	1.0879
	P49407;P49407-2	Beta-arrestin-1	ARRB1	1.0167	1.1226
	P32121-3;P32121;P32121-2	Beta-arrestin-2	ARRB2	1.111	1.1308
	Q8N5I2	Arrestin domain-containing protein 1	ARRDC1	0.94716	1.2791
	P15289	Arylsulfatase A;Arylsulfatase A component B;Arylsulfatase A component C	ARSA	2.0266	0.46795
	O00192;O00192-2	Armadillo repeat protein deleted in velo-cardio-facial syndrome	ARVCF	1.0073	0.90185
	Q13510-2;Q13510	Acid ceramidase;Acid ceramidase subunit alpha;Acid ceramidase subunit beta	ASAH1	1.6966	1.7115
	Q9ULH1-2;Q9ULH1	Arf-GAP with SH3 domain, ANK repeat and PH domain-containing protein 1	ASAP1	0.97962	0.95878
	O43150;O43150-2	Arf-GAP with SH3 domain, ANK repeat and PH domain-containing protein 2	ASAP2	0.72962	1.1207
	Q9H765	Ankyrin repeat and SOCS box protein 8	ASB8	1.0563	NaN
	Q8N9N2-2;Q8N9N2	Activating signal cointegrator 1 complex subunit 1	ASCC1	1.0976	1.0039
	Q9H1I8;Q9H1I8-2	Activating signal cointegrator 1 complex subunit 2	ASCC2	1.0313	0.9518
	Q8N3C0;Q8N3C0-4	Activating signal cointegrator 1 complex subunit 3	ASCC3	0.94707	1.0884
	Q9Y294	Histone chaperone ASF1A	ASF1A	0.98449	1.1537
	Q9NVP2	Histone chaperone ASF1B	ASF1B	0.79366	0.86349
	Q9NR48;Q9NR48-2	Histone-lysine N-methyltransferase ASH1L	ASH1L	1.3169	1.2209
	Q9UBL3;Q9UBL3-3;Q9UBL3-2	Set1/Ash2 histone methyltransferase complex subunit ASH2	ASH2L	0.87382	0.86442
	P04424	Argininosuccinate lyase	ASL	0.54467	0.67588
	O95671;O95671-2	N-acetylserotonin O-methyltransferase-like protein	ASMTL	1.0143	0.94594
	O43681	ATPase ASNA1	ASNA1	1.2487	1.2209
	P08243	Asparagine synthetase [glutamine-hydrolyzing]	ASNS	0.69025	0.66631
	Q12797;Q12797-2;Q12797-3;Q12797-4	Aspartyl/asparaginyl beta-hydroxylase	ASPH	1.0153	1.1008
	Q8IZT6;Q8IZT6-2	Abnormal spindle-like microcephaly-associated protein	ASPM	0.76666	1.0178
	Q9BZE9-2;Q9BZE9	Tether containing UBX domain for GLUT4	ASPSCR1	1.1384	1.1136
	Q7L266;Q7L266-2	L-asparaginase	ASRGL1	1.1599	1.1369
	P00966	Argininosuccinate synthase	ASS1	0.52239	0.52299
	Q9NVM9	Protein asunder homolog	Asun	1.0343	1.0388
	Q8NBU5;Q8NBU5-2	ATPase family AAA domain-containing protein 1	ATAD1	0.71159	0.83968
	Q6PL18;Q6PL18-2	ATPase family AAA domain-containing protein 2	ATAD2	0.6943	0.67041
	Q9NVI7;Q9NVI7-2	ATPase family AAA domain-containing protein 3A	ATAD3A	1.108	1.259
	Q5T9A4;Q5T9A4-3;Q5T9A4-2	ATPase family AAA domain-containing protein 3B	ATAD3B	0.94167	0.93562
	Q5SQI0;Q5SQI0-3;Q5SQI0-4;Q5SQI0-5;Q5SQI0-6;Q5SQI0-7;Q5SQI0-2	Alpha-tubulin N-acetyltransferase	ATAT1	1.0437	1.1325
	O95260-2;O95260	Arginyl-tRNA--protein transferase 1	ATE1	1.3555	0.92811
	P15336	Cyclic AMP-dependent transcription factor ATF-2	ATF2	1.0182	0.7869
	P18850	Cyclic AMP-dependent transcription factor ATF-6 alpha;Processed cyclic AMP-dependent transcription factor ATF-6 alpha	ATF6	0.92115	0.93612
	P17544;P17544-6;P17544-3;P17544-2;P17544-4	Cyclic AMP-dependent transcription factor ATF-7	ATF7	1.1437	NaN
	Q6VMQ6	Activating transcription factor 7-interacting protein 1	ATF7IP	0.73624	0.69858
	Q9BSB4	Autophagy-related protein 101	ATG101	NaN	1.3325
	O75143;O75143-2;O75143-3	Autophagy-related protein 13	ATG13	1.0572	0.87829
	Q676U5;Q676U5-2;Q676U5-5;Q676U5-4;Q676U5-3	Autophagy-related protein 16-1	ATG16L1	1.0582	0.80483
	Q2TAZ0-3;Q2TAZ0	Autophagy-related protein 2 homolog A	ATG2A	1.3511	0.8921
	Q96BY7	Autophagy-related protein 2 homolog B	ATG2B	0.85495	0.764
	Q9NT62;Q9NT62-2	Ubiquitin-like-conjugating enzyme ATG3	ATG3	1.1531	1.1528
	Q9Y4P1-2;Q9Y4P1;Q9Y4P1-6;Q9Y4P1-4;Q9Y4P1-3	Cysteine protease ATG4B	ATG4B	0.89243	0.81103
	Q96DT6	Cysteine protease ATG4C	ATG4C	0.81356	1.2854
	Q9H1Y0;Q9H1Y0-2	Autophagy protein 5	ATG5	1.0165	0.97494
	O95352;O95352-2	Ubiquitin-like modifier-activating enzyme ATG7	ATG7	0.93575	1.0014
	Q7Z3C6;Q7Z3C6-2;Q7Z3C6-3	Autophagy-related protein 9A	ATG9A	0.93119	1.0277
	P31939	Bifunctional purine biosynthesis protein PURH;Phosphoribosylaminoimidazolecarboxamide formyltransferase;IMP cyclohydrolase	ATIC	1.025	1.0161
	Q8WXF7	Atlastin-1	ATL1	1.1355	1.2092
	Q8NHH9;Q8NHH9-2;Q8NHH9-4;Q8NHH9-3	Atlastin-2	ATL2	0.85416	0.88272
	Q6DD88	Atlastin-3	ATL3	0.93387	1.0015
	Q13315	Serine-protein kinase ATM	ATM	0.91555	1.0888
	P54259	Atrophin-1	ATN1	0.83799	1.6343
	O00244	Copper transport protein ATOX1	ATOX1	1.0386	1.085
	P98196	Probable phospholipid-transporting ATPase IH	ATP11A	0.88885	1.158
	Q9Y2G3	Probable phospholipid-transporting ATPase IF	ATP11B	0.71147	1.2718
	Q8NB49;Q8NB49-4;Q8NB49-3;Q8NB49-2	Probable phospholipid-transporting ATPase IG	ATP11C	1.0923	1.1416
	P54707-2;P54707	Potassium-transporting ATPase alpha chain 2	ATP12A	1.226	1.273
	Q9HD20;Q9HD20-2;Q9HD20-3	Probable cation-transporting ATPase 13A1	ATP13A1	1.11	1.1608
	Q9NQ11-2;Q9NQ11;Q9NQ11-3	Probable cation-transporting ATPase 13A2	ATP13A2	0.93029	0.92955
	Q9H7F0;Q9H7F0-2	Probable cation-transporting ATPase 13A3	ATP13A3	0.84043	1.2047
	Q4VNC0	Probable cation-transporting ATPase 13A5	ATP13A5	0.83847	0.78603
	P05023;P05023-2;P20648	Sodium/potassium-transporting ATPase subunit alpha-1	ATP1A1	1.0578	1.1342
	P50993	Sodium/potassium-transporting ATPase subunit alpha-2	ATP1A2	1.0449	1.1708
	Q13733;Q13733-2	Sodium/potassium-transporting ATPase subunit alpha-4	ATP1A4	1.3988	1.3067
	P05026;P05026-2	Sodium/potassium-transporting ATPase subunit beta-1	ATP1B1	1.0781	1.1655
	P54709	Sodium/potassium-transporting ATPase subunit beta-3	ATP1B3	1.0217	1.0651
	P16615;P16615-3;P16615-2;P16615-5;P16615-4;O14983;O14983-2	Sarcoplasmic/endoplasmic reticulum calcium ATPase 2	ATP2A2	0.84119	0.92571
	Q93084-5;Q93084-6;Q93084;Q93084-7;Q93084-3;Q93084-2;Q93084-4	Sarcoplasmic/endoplasmic reticulum calcium ATPase 3	ATP2A3	1.0758	1.0297
	P20020;P20020-4;P20020-3;P20020-6;P20020-2;P20020-5	Plasma membrane calcium-transporting ATPase 1	ATP2B1	1.0144	1.0169
	Q01814;Q01814-5;Q01814-8;Q01814-6;Q01814-2;Q01814-3;Q01814-7;Q01814-4	Plasma membrane calcium-transporting ATPase 2	ATP2B2	0.76122	NaN
	Q16720;Q16720-4;Q16720-2;Q16720-5;Q16720-3;Q16720-6;Q16720-7;Q16720-8	Plasma membrane calcium-transporting ATPase 3	ATP2B3	0.52421	1.1224
	P23634;P23634-8;P23634-6;P23634-7;P23634-2;P23634-3;P23634-4;P23634-5	Plasma membrane calcium-transporting ATPase 4	ATP2B4	1.0991	1.4073
	P98194-6;P98194-5;P98194-3;P98194;P98194-4;P98194-2	Calcium-transporting ATPase type 2C member 1	ATP2C1	1.053	0.9764
	P25705	ATP synthase subunit alpha, mitochondrial	ATP5A1	1.1391	1.1628
	P06576	ATP synthase subunit beta, mitochondrial	ATP5B	1.1375	1.1242
	P36542;P36542-2	ATP synthase subunit gamma, mitochondrial	ATP5C1	1.1501	1.1552
	P30049	ATP synthase subunit delta, mitochondrial	ATP5D	1.0441	1.1181
	P56381;Q5VTU8	ATP synthase subunit epsilon, mitochondrial;ATP synthase subunit epsilon-like protein, mitochondrial	ATP5E;ATP5EP2	1.203	1.1452
	P24539	ATP synthase subunit b, mitochondrial	ATP5F1	1.1364	1.23
	O75947;O75947-2	ATP synthase subunit d, mitochondrial	ATP5H	1.101	1.1378
	P56385	ATP synthase subunit e, mitochondrial	ATP5I	1.1362	1.4681
	P18859	ATP synthase-coupling factor 6, mitochondrial	ATP5J	1.0312	1.1288
	O75964	ATP synthase subunit g, mitochondrial	ATP5L	1.07	1.081
	P48047	ATP synthase subunit O, mitochondrial	ATP5O	1.119	1.1176
	Q99766;Q99766-2;Q99766-3	ATP synthase subunit s, mitochondrial	ATP5S	0.82075	0.87499
	Q15904	V-type proton ATPase subunit S1	ATP6AP1	0.83382	1.0625
	O75787	Renin receptor	ATP6AP2	0.86286	0.969
	P61421	V-type proton ATPase subunit d 1	ATP6V0D1	0.93399	0.9835
	P38606	V-type proton ATPase catalytic subunit A	ATP6V1A	1.1727	1.1192
	P21281;P15313	V-type proton ATPase subunit B, brain isoform	ATP6V1B2	1.1877	1.1857
	P21283;Q8NEY4;Q8NEY4-2	V-type proton ATPase subunit C 1	ATP6V1C1	1.0994	1.1054
	Q9Y5K8	V-type proton ATPase subunit D	ATP6V1D	1.2009	1.1686
	P36543;P36543-2	V-type proton ATPase subunit E 1	ATP6V1E1	1.1627	1.1353
	Q16864	V-type proton ATPase subunit F	ATP6V1F	1.0344	1.1439
	O75348	V-type proton ATPase subunit G 1	ATP6V1G1	1.249	1.3291
	O95670	V-type proton ATPase subunit G 2	ATP6V1G2	1.2514	1.3413
	Q96LB4-4;Q96LB4;Q96LB4-3	V-type proton ATPase subunit G 3	ATP6V1G3	1.1482	1.1362
	Q9UI12;Q9UI12-2	V-type proton ATPase subunit H	ATP6V1H	1.0921	1.1489
	Q04656-3;Q04656-2;Q04656;Q04656-5;Q04656-4;P35670;P35670-4;P35670-3;P35670-2	Copper-transporting ATPase 1	ATP7A	0.79944	0.93561
	Q9Y2Q0;Q9Y2Q0-2;Q9Y2Q0-3	Probable phospholipid-transporting ATPase IA	ATP8A1	1.0454	0.87879
	Q5TC12	ATP synthase mitochondrial F1 complex assembly factor 1	ATPAF1	0.63044	0.58701
	Q7L8W6;Q7L8W6-2	ATP-binding domain-containing protein 4	ATPBD4	NaN	0.86696
	Q9UII2;Q9UII2-2;Q9UII2-3	ATPase inhibitor, mitochondrial	ATPIF1	1.0318	0.86155
	Q13535;Q13535-3;Q13535-2	Serine/threonine-protein kinase ATR	ATR	1.2004	1.1298
	Q8WXE1;Q8WXE1-2;Q8WXE1-3	ATR-interacting protein	ATRIP	0.97625	0.99271
	P46100;P46100-4;P46100-3;P46100-5;P46100-2	Transcriptional regulator ATRX	ATRX	0.7567	0.93511
	Q9UBB4;Q9UBB4-2	Ataxin-10	ATXN10	1.2164	1.3265
	P0C7T5	Ataxin-1-like	ATXN1L	1.1149	1.0601
	Q99700;Q99700-4;Q99700-2	Ataxin-2	ATXN2	1.0839	0.89871
	Q8WWM7-3;Q8WWM7;Q8WWM7-2;Q8WWM7-4;Q8WWM7-5;Q8WWM7-6;Q8WWM7-7	Ataxin-2-like protein	ATXN2L	0.97317	0.97287
	Q96GX2	Putative ataxin-7-like protein 3B	ATXN7L3B	0.7937	0.87605
	Q13825;Q13825-2	Methylglutaconyl-CoA hydratase, mitochondrial	AUH	1.0392	1.2976
	Q9Y679;Q9Y679-2;Q9Y679-3	Ancient ubiquitous protein 1	AUP1	1.1133	1.1692
	O14965	Aurora kinase A	AURKA	0.69065	0.8021
	Q96GD4;Q9UQB9-2	Aurora kinase B	AURKB	0.68255	0.8276
	Q8NBF6;Q8NBF6-2	Late secretory pathway protein AVL9 homolog	AVL9	1.0038	1.0041
	P30530;P30530-2	Tyrosine-protein kinase receptor UFO	AXL	1.3025	1.3682
	Q9UPN4;Q9UPN4-2;Q9UPN4-3	5-azacytidine-induced protein 1	AZI1	1.0773	1.2113
	Q6Y288	Beta-1,3-glucosyltransferase	B3GALTL	1.0381	1.1818
	O94766	Galactosylgalactosylxylosylprotein 3-beta-glucuronosyltransferase 3	B3GAT3	0.83912	1.0876
	Q00973	Beta-1,4 N-acetylgalactosaminyltransferase 1	B4GALNT1	0.96911	1.0541
	P15291;P15291-2	Beta-1,4-galactosyltransferase 1;Lactose synthase A protein;N-acetyllactosamine synthase;Beta-N-acetylglucosaminylglycopeptide beta-1,4-galactosyltransferase;Beta-N-acetylglucosaminyl-glycolipid beta-1,4-galactosyltransferase;Processed beta-1,4-galactosyltransferase 1	B4GALT1	1.0581	1.3738
	O60513	Beta-1,4-galactosyltransferase 4;N-acetyllactosamine synthase;Lactotriaosylceramide beta-1,4-galactosyltransferase	B4GALT4	1.0436	1.4317
	O43286	Beta-1,4-galactosyltransferase 5	B4GALT5	0.91253	1.0852
	Q9UBV7	Beta-1,4-galactosyltransferase 7;Xylosylprotein 4-beta-galactosyltransferase	B4GALT7	1.1231	NaN
	Q9NWV8;Q9NWV8-3;Q9NWV8-2	BRISC and BRCA1-A complex member 1	BABAM1	1.0343	1.0077
	Q92934	Bcl2 antagonist of cell death	BAD	1.2044	1.0572
	O95816	BAG family molecular chaperone regulator 2	BAG2	1.1758	1.1434
	O95817	BAG family molecular chaperone regulator 3	BAG3	0.99929	0.9768
	O95429;O95429-2	BAG family molecular chaperone regulator 4	BAG4	1.0843	0.86771
	Q9UL15-2;Q9UL15	BAG family molecular chaperone regulator 5	BAG5	1.1578	1.071
	P46379-3;P46379;P46379-2	Large proline-rich protein BAG6	BAG6	0.76835	0.70541
	Q8TBE0;Q8TBE0-2;Q8TBE0-3	Bromo adjacent homology domain-containing 1 protein	BAHD1	0.63021	0.58977
	Q9UQB8;Q9UQB8-2;Q9UQB8-6;Q9UQB8-4;Q9UQB8-5;Q9UQB8-3	Brain-specific angiogenesis inhibitor 1-associated protein 2	BAIAP2	1.1614	1.2376
	Q9UHR4	Brain-specific angiogenesis inhibitor 1-associated protein 2-like protein 1	BAIAP2L1	0.74385	0.84791
	O75531	Barrier-to-autointegration factor	BANF1	0.98991	1.2669
	Q8N9N5;Q8N9N5-5;Q8N9N5-4;Q8N9N5-2;Q8N9N5-6;Q8N9N5-3	Protein BANP	BANP	1.0991	NaN
	Q92560	Ubiquitin carboxyl-terminal hydrolase BAP1	BAP1	0.99544	NaN
	Q8IXM2;Q8IXM2-2	Chromatin complexes subunit BAP18	BAP18	0.69046	0.72477
	Q07812-2;Q07812;Q07812-8;Q07812-7;Q07812-5;Q07812-4;Q07812-6	Apoptosis regulator BAX	BAX	0.93093	0.97499
	Q9NRL2;Q9NRL2-2	Bromodomain adjacent to zinc finger domain protein 1A	BAZ1A	0.65691	0.88366
	Q9UIG0;Q9UIG0-2	Tyrosine-protein kinase BAZ1B	BAZ1B	1.1637	1.2102
	Q9UIF9;Q9UIF9-3;Q9UIF9-2	Bromodomain adjacent to zinc finger domain protein 2A	BAZ2A	0.8503	0.95583
	Q8NFJ9-2;Q8NFJ9	Bardet-Biedl syndrome 1 protein	BBS1	1.0116	1.3952
	Q8WY36;Q8WY36-2	HMG box transcription factor BBX	BBX	0.89175	1.0796
	P50895	Basal cell adhesion molecule	BCAM	0.79011	0.7653
	Q9UHQ4	B-cell receptor-associated protein 29	BCAP29	1.0624	0.91648
	P51572-2;P51572	B-cell receptor-associated protein 31	BCAP31	1.0271	1.0961
	P56945-2;P56945;Q14511-2	Breast cancer anti-estrogen resistance protein 1	BCAR1	1.0587	1.0464
	O75934	Pre-mRNA-splicing factor SPF27	BCAS2	1.0539	1.0444
	Q9H6U6-8;Q9H6U6-3;Q9H6U6;Q9H6U6-2;Q9H6U6-7	Breast carcinoma-amplified sequence 3	BCAS3	1.1906	1.1089
	P54687;P54687-4;P54687-3;P54687-2	Branched-chain-amino-acid aminotransferase, cytosolic	BCAT1	0.8373	0.84409
	O15382;O15382-2	Branched-chain-amino-acid aminotransferase, mitochondrial	BCAT2	1.0364	1.0358
	Q9P287	BRCA2 and CDKN1A-interacting protein	BCCIP	0.82249	0.86927
	P12694	2-oxoisovalerate dehydrogenase subunit alpha, mitochondrial	BCKDHA	1.2728	0.98325
	O14874	[3-methyl-2-oxobutanoate dehydrogenase [lipoamide]] kinase, mitochondrial	BCKDK	0.68045	0.85275
	O95999	B-cell lymphoma/leukemia 10	BCL10	1.138	1.0394
	Q07817;Q07817-2;Q07817-3	Bcl-2-like protein 1	BCL2L1	0.81225	1.0832
	Q9BXK5;Q9BXK5-2	Bcl-2-like protein 13	BCL2L13	0.72933	0.77337
	Q86UU0;Q86UU0-2;Q86UU0-4;Q86UU0-3	B-cell CLL/lymphoma 9-like protein	BCL9L	0.99792	0.84209
	Q9NYF8;Q9NYF8-2;Q9NYF8-4	Bcl-2-associated transcription factor 1	BCLAF1	0.96196	0.93519
	Q9Y276	Mitochondrial chaperone BCS1	BCS1L	0.84489	0.9024
	Q9BUT1;Q9BUT1-3;Q9BUT1-2	3-hydroxybutyrate dehydrogenase type 2	BDH2	1.3123	1.3415
	Q14457	Beclin-1	BECN1	1.0328	0.94717
	O15155	BET1 homolog	BET1	0.84181	0.83653
	Q9NYM9	BET1-like protein	BET1L	0.73312	0.76171
	Q9H694;Q9H694-2	Protein bicaudal C homolog 1	BICC1	0.80752	0.84895
	Q96G01;Q96G01-3;Q96G01-2	Protein bicaudal D homolog 1	BICD1	1.0012	0.62622
	Q8TD16-2;Q8TD16	Protein bicaudal D homolog 2	BICD2	0.98799	0.94341
	P55957-2;P55957	BH3-interacting domain death agonist;BH3-interacting domain death agonist p15;BH3-interacting domain death agonist p13;BH3-interacting domain death agonist p11	BID	0.73099	0.81966
	O00499;O00499-5;O00499-2;O00499-3;O00499-11;O00499-6;O00499-4;O00499-8;O00499-7;O00499-10;O00499-9	Myc box-dependent-interacting protein 1	BIN1	1.2402	1.2894
	Q9NQY0;Q9NQY0-2	Bridging integrator 3	BIN3	0.74978	1.1408
	Q13489	Baculoviral IAP repeat-containing protein 3	BIRC3	2.0384	2.1168
	Q9NR09	Baculoviral IAP repeat-containing protein 6	BIRC6	1.0442	1.0071
	P54132	Bloom syndrome protein	BLM	1.0331	0.97295
	Q13867	Bleomycin hydrolase	BLMH	1.1127	1.1287
	P78537;P78537-2	Biogenesis of lysosome-related organelles complex 1 subunit 1	BLOC1S1	0.93694	0.67174
	Q6QNY1;Q6QNY1-2	Biogenesis of lysosome-related organelles complex 1 subunit 2	BLOC1S2	0.98938	0.99658
	Q6QNY0	Biogenesis of lysosome-related organelles complex 1 subunit 3	BLOC1S3	0.69716	0.78836
	P53004	Biliverdin reductase A	BLVRA	1.395	1.4815
	P30043	Flavin reductase (NADPH)	BLVRB	0.82119	0.79528
	P35226	Polycomb complex protein BMI-1	BMI1	0.98376	0.9833
	Q9NSY1;Q9NSY1-3;Q9NSY1-2	BMP-2-inducible protein kinase	BMP2K	1.0174	0.85135
	Q13873	Bone morphogenetic protein receptor type-2	BMPR2	0.98276	NaN
	Q14692	Ribosome biogenesis protein BMS1 homolog	BMS1	1.0042	0.92593
	Q12981;Q12981-1;Q12981-2;Q12981-3	Vesicle transport protein SEC20	BNIP1	0.85611	0.9261
	O60238	BCL2/adenovirus E1B 19 kDa protein-interacting protein 3-like	BNIP3L	1.2887	NaN
	Q96IK1;Q8IYS8;Q96IK1-2	Biorientation of chromosomes in cell division protein 1	BOD1	0.95944	0.92346
	Q8NFC6	Biorientation of chromosomes in cell division protein 1-like 1	BOD1L1	0.91029	0.97611
	Q9Y3E2	BolA-like protein 1	BOLA1	0.71812	0.76872
	Q9H3K6;Q9H3K6-2	BolA-like protein 2	BOLA2	0.62229	0.75052
	Q14137	Ribosome biogenesis protein BOP1	BOP1	0.81007	0.88746
	O95861;O95861-2	3(2),5-bisphosphate nucleotidase 1	BPNT1	1.1243	1.1924
	Q12830;Q12830-4;Q12830-2	Nucleosome-remodeling factor subunit BPTF	BPTF	1.1729	1.2861
	Q6PJG6;Q6PJG6-3;Q6PJG6-2	BRCA1-associated ATM activator 1	BRAT1	0.74909	0.68296
	P38398;P38398-2;P38398-4;P38398-3;P38398-6	Breast cancer type 1 susceptibility protein	BRCA1	0.8416	1.3035
	P46736;P46736-3;P46736-2;P46736-5;P46736-4	Lys-63-specific deubiquitinase BRCC36	BRCC3	1.0196	1.0252
	O95696-2;O95696	Bromodomain-containing protein 1	BRD1	1.0218	1.0916
	P25440-2;P25440	Bromodomain-containing protein 2	BRD2	0.94475	0.88564
	Q15059;Q15059-2	Bromodomain-containing protein 3	BRD3	0.86712	0.84632
	O60885;O60885-2	Bromodomain-containing protein 4	BRD4	0.9302	0.87992
	Q9NPI1-2;Q9NPI1	Bromodomain-containing protein 7	BRD7	0.66611	2.1697
	Q9H0E9;Q9H0E9-2;Q9H0E9-4	Bromodomain-containing protein 8	BRD8	1.0167	1.0303
	Q58F21-2;Q58F21	Bromodomain testis-specific protein	BRDT	0.95306	0.80217
	Q9NXR7-1;Q9NXR7;Q9NXR7-3;Q9NXR7-4	BRCA1-A complex subunit BRE	BRE	1.025	0.91123
	Q8WY22;REV__Q96PE2	BRI3-binding protein	BRI3BP	0.67131	0.79766
	Q9BX63;Q9BX63-2	Fanconi anemia group J protein	BRIP1	0.96451	1.0574
	Q8TDN6	Ribosome biogenesis protein BRX1 homolog	BRIX1	0.98705	1.002
	Q8WUW1-2;Q8WUW1	Protein BRICK1	BRK1	1.0201	1.0071
	Q5PSV4	Breast cancer metastasis-suppressor 1-like protein	BRMS1L	0.71575	0.72396
	Q5VW32	BRO1 domain-containing protein BROX	BROX	1.0595	1.0599
	P55201-2;P55201;P55201-3;P55201-4	Peregrin	BRPF1	0.9153	0.78296
	Q8TDC3-2;Q8TDC3;Q8TDC3-3	Serine/threonine-protein kinase BRSK1	BRSK1	1.2038	1.1189
	Q9NW68-3;Q9NW68-7;Q9NW68;Q9NW68-2;Q9NW68-8;Q9NW68-4;Q9NW68-9	BSD domain-containing protein 1	BSDC1	1.0694	0.83073
	P35613;P35613-2;P35613-4;P35613-3	Basigin	BSG	0.9291	1.0499
	Q10589	Bone marrow stromal antigen 2	BST2	2.8834	4.338
	O14981	TATA-binding protein-associated factor 172	BTAF1	0.95203	0.93847
	P43251	Biotinidase	BTD	1.1762	1.2258
	P20290;P20290-2	Transcription factor BTF3	BTF3	1.0473	1.0411
	Q96K17	Transcription factor BTF3 homolog 4	BTF3L4	0.88677	0.7998
	Q9Y297;Q9Y297-2	F-box/WD repeat-containing protein 1A	BTRC	1.0211	0.87016
	O43683	Mitotic checkpoint serine/threonine-protein kinase BUB1	BUB1	1.034	0.9438
	O60566-3;O60566;O60566-2	Mitotic checkpoint serine/threonine-protein kinase BUB1 beta	BUB1B	0.77548	0.78745
	O43684;O43684-2	Mitotic checkpoint protein BUB3	BUB3	0.96373	0.94897
	Q9BRD0;Q9BRD0-2	BUD13 homolog	BUD13	1.0221	0.93582
	Q13895	Bystin	BYSL	0.94814	1.0573
	Q9Y6E2	Basic leucine zipper and W2 domain-containing protein 2	BZW2	0.48606	0.47085
	Q7Z3E2	Uncharacterized protein C10orf118	C10orf118	0.76557	0.94749
	Q96D05-2;Q96D05	Uncharacterized protein C10orf35	C10orf35	NaN	0.80404
	Q86Y37;Q86Y37-2;Q86Y37-4	Uncharacterized protein C10orf46	C10orf46	0.69956	0.89095
	Q5T2E6;Q5T2E6-2	UPF0668 protein C10orf76	C10orf76	0.87188	0.99582
	P61165	UPF0197 transmembrane protein C11orf10	C11orf10	0.92766	1.0142
	Q8N8R7	ARF7 effector protein	C11orf46	1.1461	1.2993
	Q9H0W9;Q9H0W9-2;Q9H0W9-4;Q9H0W9-3	Ester hydrolase C11orf54	C11orf54	1.1335	1.1223
	Q6ZUT1-2;Q6ZUT1;Q6ZUT1-3	Uncharacterized protein C11orf57	C11orf57	0.38062	NaN
	Q9H7C9;Q9H7C9-2;Q9H7C9-3	UPF0366 protein C11orf67	C11orf67	5.2695	7.7585
	Q9H3H3-3;Q9H3H3-2;Q9H3H3	UPF0696 protein C11orf68	C11orf68	1.0829	1.0203
	Q53FT3	Protein Hikeshi	C11orf73	0.97834	0.97989
	Q9BUA3	Uncharacterized protein C11orf84	C11orf84	0.71641	0.8705
	C9JLR9	Uncharacterized protein C11orf95	C11orf95	0.82852	0.82936
	Q9HB07	UPF0160 protein MYG1, mitochondrial	C12orf10	1.0552	1.0575
	Q8WUH6	UPF0444 transmembrane protein C12orf23	C12orf23	0.86253	0.91409
	Q9NQ89	Uncharacterized protein C12orf4	C12orf4	1.0595	1.2554
	Q96C57	Uncharacterized protein C12orf43	C12orf43	1.2777	1.1755
	Q9Y4D8;Q9Y4D8-4;Q9Y4D8-2;Q9Y4D8-3	Probable E3 ubiquitin-protein ligase C12orf51	C12orf51	0.96494	1.1026
	Q99622	Protein C10	C12orf57	1.0515	1.0889
	Q9UKR5	Probable ergosterol biosynthetic protein 28	C14orf1	1.6757	1.2829
	Q9BXV9	Uncharacterized protein C14orf142	C14orf142	0.63678	0.67589
	Q96EM0	Probable proline racemase	C14orf149	0.92178	1.7847
	Q7Z3D6-2;Q7Z3D6;Q7Z3D6-3;Q7Z3D6-4;Q7Z3D6-5	UPF0317 protein C14orf159, mitochondrial	C14orf159	0.68124	0.56601
	Q9Y224	UPF0568 protein C14orf166	C14orf166	1.0768	1.0474
	Q86U38	Pumilio domain-containing protein C14orf21	C14orf21	2.1777	0.94932
	Q6PJG2	Uncharacterized protein C14orf43	C14orf43	1.0075	0.9018
	Q9NPA0	UPF0480 protein C15orf24	C15orf24	1.0113	1.0665
	Q7Z6K5	UPF0552 protein C15orf38	C15orf38	0.80242	0.96085
	Q8WUR7	UPF0235 protein C15orf40	C15orf40	1.1745	1.2731
	Q96SY0;Q96SY0-3;Q96SY0-2	UPF0464 protein C15orf44	C15orf44	1.1113	0.94203
	Q6ZUT6;Q6ZUT6-4;Q6ZUT6-2;Q6ZUT6-3	Uncharacterized protein C15orf52	C15orf52	0.98282	1.1134
	Q96S19;Q96S19-3;Q96S19-2	UPF0585 protein C16orf13	C16orf13	0.74486	0.56901
	Q9UJK0	Probable ribosome biogenesis protein C16orf42	C16orf42	0.35597	NaN
	Q96GQ5	UPF0420 protein C16orf58	C16orf58	7.2469	1.0749
	Q7Z3J2;Q7Z3J2-2	UPF0505 protein C16orf62	C16orf62	0.75269	0.80995
	Q9Y6A4	UPF0468 protein C16orf80	C16orf80	0.84636	0.89541
	Q1ED39	Protein C16orf88	C16orf88	0.88115	0.69061
	Q6UX73;Q6UX73-2	UPF0764 protein C16orf89	C16orf89	1.0114	0.91128
	Q3LIE5;Q3LIE5-3	Manganese-dependent ADP-ribose/CDP-alcohol diphosphatase	C17orf48	1.6283	NaN
	Q8N3J3;Q8N3J3-3;Q8N3J3-2	Uncharacterized protein C17orf53	C17orf53	NaN	1.088
	Q8IY85;Q8IY85-2	EF-hand domain-containing protein C17orf57	C17orf57	0.8647	2.17
	Q96GS4	Uncharacterized protein C17orf59	C17orf59	NaN	0.95911
	Q8N2U0	UPF0451 protein C17orf61	C17orf61	1.125	2.0223
	Q9BQA9	Uncharacterized protein C17orf62	C17orf62	1.1232	1.0845
	Q8WU58	Uncharacterized protein C17orf63	C17orf63	0.98945	0.95744
	Q9HAS0	Protein Njmu-R1	C17orf75	0.91876	0.76966
	Q9BSJ5;Q9BSJ5-3;Q9BSJ5-2	Uncharacterized protein C17orf80	C17orf80	0.81214	0.84144
	Q53F19;Q53F19-2	Uncharacterized protein C17orf85	C17orf85	1.2082	0.96351
	Q5BKU9	Uncharacterized protein C17orf90	C17orf90	NaN	0.88972
	Q96B23-2;Q96B23	Uncharacterized protein C18orf25	C18orf25	1.4197	1.5094
	Q5BJE1;Q5BJE1-3	Uncharacterized protein C18orf34	C18orf34	0.91706	0.80434
	Q969H8	UPF0556 protein C19orf10	C19orf10	0.84706	0.89507
	Q9NSK7;Q9NSK7-4;Q9NSK7-3;Q9NSK7-2	Protein C19orf12	C19orf12	NaN	0.67137
	Q8IVT2	Uncharacterized protein C19orf21	C19orf21	0.52955	0.52727
	Q9UFG5;Q9UFG5-2	UPF0449 protein C19orf25	C19orf25	0.45113	0.59181
	Q8WUQ7-2;Q8WUQ7	Uncharacterized protein C19orf29	C19orf29	0.82653	0.90455
	Q9BQ61	Uncharacterized protein C19orf43	C19orf43	0.93095	0.94329
	Q8N9M1;Q8N9M1-2;Q8N9M1-3	Uncharacterized protein C19orf47	C19orf47	0.85064	0.86748
	Q9BSF4	Uncharacterized protein C19orf52	C19orf52	0.88298	0.65775
	Q4ZIN3;Q4ZIN3-2	Membralin	C19orf6	0.71152	0.72493
	Q5UCC4-3;Q5UCC4;Q5UCC4-2	UPF0510 protein INM02	C19orf63	1.0375	0.96881
	P0DJ07	Uncharacterized protein C19orf79	C19orf79	1.0553	1.3983
	Q9NS00;Q9NS00-2	Glycoprotein-N-acetylgalactosamine 3-beta-galactosyltransferase 1	C1GALT1	0.64604	0.72594
	Q96EU7	C1GALT1-specific chaperone 1	C1GALT1C1	0.68902	0.90592
	Q6ZSJ8	Uncharacterized protein C1orf122	C1orf122	1.0457	0.98233
	Q9NWV4	UPF0587 protein C1orf123	C1orf123	1.0234	0.98754
	Q8NDD1;Q8NDD1-2;Q8NDD1-3	Uncharacterized protein C1orf131	C1orf131	1.0277	NaN
	Q7Z422;Q7Z422-3;Q7Z422-4;Q7Z422-2	UPF0485 protein C1orf144	C1orf144	1.0958	1.0392
	Q5SNV9-2;Q5SNV9	Uncharacterized protein C1orf167	C1orf167	0.773	1.1714
	Q8IYL3	UPF0688 protein C1orf174	C1orf174	0.86131	NaN
	Q9H425	Uncharacterized protein C1orf198	C1orf198	1.5675	2.157
	Q5JTJ3-2;Q5JTJ3;Q5JTJ3-3	Uncharacterized protein C1orf31	C1orf31	NaN	1.2659
	Q9BV19	Uncharacterized protein C1orf50	C1orf50	0.76992	0.63253
	Q8N6N3;Q8N6N3-2;Q8N6N3-3	UPF0690 protein C1orf52	C1orf52	0.97923	1.1177
	Q6IQ49;Q6IQ49-2;Q6IQ49-3	UPF0667 protein C1orf55	C1orf55	0.92605	0.81599
	Q8N715	Uncharacterized protein C1orf65	C1orf65	NaN	0.14102
	Q07021	Complement component 1 Q subcomponent-binding protein, mitochondrial	C1QBP	1.1948	1.1184
	Q9NWU2	Protein C20orf11	C20orf11	1.4968	0.97062
	Q9GZN8-2;Q9GZN8	UPF0687 protein C20orf27	C20orf27	0.72542	0.65917
	Q9Y312	Uncharacterized protein C20orf4	C20orf4	0.93696	1.0754
	Q9BY42	UPF0549 protein C20orf43	C20orf43	0.88414	0.84633
	Q9BQP7	Uncharacterized protein C20orf72	C20orf72	0.69897	0.68222
	Q5VYV7	UPF0492 protein C20orf94	C20orf94	1.4463	NaN
	P30042;P30042-2	ES1 protein homolog, mitochondrial	C21orf33	0.92435	0.88145
	P57076	Uncharacterized protein C21orf59	C21orf59	0.92515	0.90536
	Q6ICL3;Q6ICL3-3;Q6ICL3-2	Uncharacterized protein C22orf25	C22orf25	NaN	1.149
	Q9Y3I0	tRNA-splicing ligase RtcB homolog	C22orf28	1.015	1.014
	Q8TF44	C2 calcium-dependent domain-containing protein 4C	C2CD4C	NaN	0.68968
	Q9UKZ1	UPF0760 protein C2orf29	C2orf29	0.95408	0.92857
	Q9H6V9-2;Q9H6V9	UPF0554 protein C2orf43	C2orf43	NaN	1.3526
	Q9H6R7;Q9H6R7-2;Q9H6R7-3	WD repeat-containing protein C2orf44	C2orf44	1.1939	0.99369
	Q8WWC4	Uncharacterized protein C2orf47, mitochondrial	C2orf47	1.3189	1.594
	Q9BVC5	Ashwin	C2orf49	0.99416	0.99051
	Q96LR7	Uncharacterized protein C2orf50	C2orf50	1.0965	0.94247
	Q7L592;Q7L592-2	Protein midA homolog, mitochondrial	C2orf56	1.1686	1.1275
	Q6NW34;Q6NW34-2	Uncharacterized protein C3orf17	C3orf17	1.1354	1.0784
	Q6PII3	Uncharacterized protein C3orf19	C3orf19	0.24998	1.0251
	Q9BQ75	Uncharacterized protein C3orf26	C3orf26	1.2989	1.33
	Q96FZ2	UPF0361 protein C3orf37	C3orf37	0.93948	0.94452
	Q5JPI3;Q5JPI3-2	Uncharacterized protein C3orf38	C3orf38	0.95574	1.0676
	Q8NDZ4;Q8NDZ4-2	UPF0672 protein C3orf58	C3orf58	1.4246	1.1233
	Q0PNE2;Q0PNE2-2	Elongator complex protein 6 homolog	C3orf75	1.2183	1.0804
	P0C0L4;P0C0L5	Complement C4-A;Complement C4 beta chain;Complement C4-A alpha chain;C4a anaphylatoxin;C4b-A;C4d-A;Complement C4 gamma chain;Complement C4-B;Complement C4 beta chain;Complement C4-B alpha chain;C4a anaphylatoxin;C4b-B;C4d-B;Complement C4 gamma chain	C4A;C4B	0.23994	0.22486
	Q9NWY4	UPF0609 protein C4orf27	C4orf27	1.1632	1.2726
	Q8WVX3-2;Q8WVX3	Uncharacterized protein C4orf3	C4orf3	0.69392	0.92783
	Q8N8J7	Uncharacterized protein C4orf32	C4orf32	0.70033	0.899
	Q8N5G0;Q8N5G0-2	Uncharacterized protein C4orf52	C4orf52	0.25736	0.90152
	Q49AR2	UPF0489 protein C5orf22	C5orf22	0.84474	1.5002
	Q7Z6I8;Q7Z6I8-2	UPF0461 protein C5orf24	C5orf24	0.82309	0.75899
	Q6NTE8;Q6NTE8-2	UPF0544 protein C5orf45	C5orf45	1.2362	0.64918
	A6NDU8	UPF0600 protein C5orf51	C5orf51	0.86226	0.90598
	Q7Z4R8	UPF0669 protein C6orf120	C6orf120	0.7914	0.8966
	Q9Y530	O-acetyl-ADP-ribose deacetylase C6orf130	C6orf130	0.77718	0.79659
	Q5T699	Putative uncharacterized protein C6orf183	C6orf183	0.77458	0.90557
	Q9H993	UPF0364 protein C6orf211	C6orf211	1.0266	1.2082
	Q9BPX7	UPF0415 protein C7orf25	C7orf25	1.1971	1.3145
	Q9GZY4	Uncharacterized protein C7orf44	C7orf44	0.97894	1.2613
	Q9BRJ6	Uncharacterized protein C7orf50	C7orf50	0.63074	0.7924
	Q96HJ9	UPF0562 protein C7orf55	C7orf55	0.73976	0.77638
	Q0VGL1	UPF0539 protein C7orf59	C7orf59	0.89488	1.0789
	Q9H7E9-2;Q9H7E9	UPF0488 protein C8orf33	C8orf33	1.0345	1.4931
	Q8N0T1	Uncharacterized protein C8orf59	C8orf59	0.79794	0.99838
	Q6P1X6;Q6P1X6-2	UPF0598 protein C8orf82	C8orf82	0.64833	0.68307
	Q5T035	Putative uncharacterized protein C9orf129	C9orf129	0.16259	NaN
	Q9BUH6	Uncharacterized protein C9orf142	C9orf142	0.80444	0.76089
	Q5T6V5	UPF0553 protein C9orf64	C9orf64	1.0798	1.1172
	Q96LT7;Q96LT7-2	Uncharacterized protein C9orf72	C9orf72	0.67567	0.9085
	Q9NZ63	Uncharacterized protein C9orf78	C9orf78	1.2362	1.1656
	Q96LW7-2;Q96LW7	Bcl10-interacting CARD protein	C9orf89	1.0211	1.1584
	Q8N1Q1	Carbonic anhydrase 13	CA13	1.2752	1.1454
	P00918	Carbonic anhydrase 2	CA2	1.0534	1.078
	Q16790	Carbonic anhydrase 9	CA9	0.82199	0.71329
	Q9H8G2	Caspase activity and apoptosis inhibitor 1	CAAP1	1.0444	2.9597
	Q9Y376	Calcium-binding protein 39	CAB39	0.96493	0.9161
	Q9Y6J0	Calcineurin-binding protein cabin-1	CABIN1	1.0126	0.96979
	Q9BTV7	CDK5 and ABL1 enzyme substrate 2	CABLES2	0.91346	NaN
	Q5VU97;Q5VU97-2	VWFA and cache domain-containing protein 1	CACHD1	1.3565	1.0373
	Q13936-2;Q13936-34;Q13936-10;Q13936;Q13936-3;Q13936-8;Q13936-4;Q13936-5;Q13936-6;Q13936-7;Q13936-11;Q13936-18;Q13936-14;Q13936-33;Q13936-28;Q13936-31;Q13936-30;Q13936-13;Q13936-24;Q13936-27;Q13936-32;Q13936-25;Q13936-29;Q13936-15;Q13936-16;Q13936-12;Q13936-20;Q13936-21;Q13936-22;Q13936-23;Q13936-35;Q13936-19;Q13936-17;Q13936-9;Q13936-26	Voltage-dependent L-type calcium channel subunit alpha-1C	CACNA1C	0.98885	0.90368
	P54289;P54289-5;P54289-4;P54289-2;P54289-3	Voltage-dependent calcium channel subunit alpha-2/delta-1;Voltage-dependent calcium channel subunit alpha-2-1;Voltage-dependent calcium channel subunit delta-1	CACNA2D1	1.4849	1.587
	P54284;P54284-2;Q08289;Q08289-8;Q08289-4;Q08289-7;Q08289-5;Q08289-3;Q08289-2;Q02641;Q08289-6;Q02641-2;Q02641-3	Voltage-dependent L-type calcium channel subunit beta-3	CACNB3	0.93624	0.92207
	Q9HB71;Q9HB71-2	Calcyclin-binding protein	CACYBP	1.1577	1.1158
	P27708	CAD protein;Glutamine-dependent carbamoyl-phosphate synthase;Aspartate carbamoyltransferase;Dihydroorotase	CAD	0.95917	0.96777
	Q9BY67;Q9BY67-2	Cell adhesion molecule 1	CADM1	1.1323	1.2535
	Q8N126-2;Q8N126;Q8N126-3	Cell adhesion molecule 3	CADM3	1.6377	1.6224
	Q8NFZ8	Cell adhesion molecule 4	CADM4	1.0756	1.1826
	P22676;P05937	Calretinin	CALB2	1.1807	1.2265
	Q9P1Z2;Q9P1Z2-3;Q9P1Z2-2;Q9P1Z2-4	Calcium-binding and coiled-coil domain-containing protein 1	CALCOCO1	2.0475	0.91226
	Q13137	Calcium-binding and coiled-coil domain-containing protein 2	CALCOCO2	0.89828	1.0895
	Q05682;Q05682-2;Q05682-6;Q05682-4	Caldesmon	CALD1	1.4375	1.6879
	P62158;P02585	Calmodulin	CALM1	1.0539	1.0482
	P27482	Calmodulin-like protein 3	CALML3	1.425	1.4735
	Q96GE6;Q96GE6-2;Q96GE6-3	Calmodulin-like protein 4	CALML4	NaN	1.0562
	P27797	Calreticulin	CALR	1.0532	1.0384
	O43852-3;O43852	Calumenin	CALU	0.95389	0.90055
	Q14012	Calcium/calmodulin-dependent protein kinase type 1	CAMK1	1.0583	1.1396
	Q8IU85;Q8IU85-2	Calcium/calmodulin-dependent protein kinase type 1D	CAMK1D	1.0994	1.0286
	Q13557-11;Q13557-4;Q13557-6;Q13557-3;Q13557;Q13557-5;Q13557-10;Q13557-9;Q13557-12;Q13557-8	Calcium/calmodulin-dependent protein kinase type II subunit delta	CAMK2D	1.0787	1.1017
	Q13555;Q13555-8;Q13555-2;Q13555-7;Q13555-4;Q13555-3;Q13555-10	Calcium/calmodulin-dependent protein kinase type II subunit gamma	CAMK2G	0.83757	0.79882
	Q16566	Calcium/calmodulin-dependent protein kinase type IV	CAMK4	1.2369	1.1193
	Q7Z624;Q7Z624-2	Calmodulin-lysine N-methyltransferase	CAMKMT	1.1977	1.2909
	P49069	Calcium signal-modulating cyclophilin ligand	CAMLG	NaN	1.0391
	Q08AD1;Q08AD1-3;Q08AD1-2	Calmodulin-regulated spectrin-associated protein 2	CAMSAP2	0.73898	1.3412
	Q9P1Y5-2;Q9P1Y5	Calmodulin-regulated spectrin-associated protein 3	CAMSAP3	1.1158	1.0006
	Q86VP6;Q86VP6-2;Q86VP6-3;O75155;O75155-2	Cullin-associated NEDD8-dissociated protein 1	CAND1	0.94367	0.97267
	Q8WVQ1;Q8WVQ1-2	Soluble calcium-activated nucleotidase 1	CANT1	0.9745	0.99654
	P27824	Calnexin	CANX	1.0185	1.1166
	Q01518;Q01518-2	Adenylyl cyclase-associated protein 1	CAP1	1.0174	0.98054
	P40123	Adenylyl cyclase-associated protein 2	CAP2	1.1365	1.008
	P40121	Macrophage-capping protein	CAPG	0.96473	0.99609
	P07384	Calpain-1 catalytic subunit	CAPN1	0.99593	1.0781
	Q6MZZ7;Q6MZZ7-2	Calpain-13	CAPN13	0.93228	0.90654
	P17655;P17655-2	Calpain-2 catalytic subunit	CAPN2	1.1326	1.2059
	O15484	Calpain-5	CAPN5	1.431	1.261
	Q9Y6W3	Calpain-7	CAPN7	1.0576	1.3776
	P04632	Calpain small subunit 1	CAPNS1	1.0956	1.1803
	Q14444;Q14444-2	Caprin-1	CAPRIN1	1.065	1.0338
	P52907	F-actin-capping protein subunit alpha-1	CAPZA1	1.0065	1.0332
	P47755	F-actin-capping protein subunit alpha-2	CAPZA2	1.0671	1.0485
	P47756-2;P47756	F-actin-capping protein subunit beta	CAPZB	1.0653	1.0718
	Q9BWT7	Caspase recruitment domain-containing protein 10	CARD10	11.754	0.76251
	Q9Y2G2	Caspase recruitment domain-containing protein 8	CARD8	1.1188	1.1608
	Q9Y2V2	Calcium-regulated heat stable protein 1	CARHSP1	0.81498	0.82307
	Q8IW45;Q8IW45-2;Q8IW45-4;Q8IW45-3	ATP-dependent (S)-NAD(P)H-hydrate dehydratase	CARKD	1.1134	1.1903
	Q86X55;Q86X55-1;Q86X55-2	Histone-arginine methyltransferase CARM1	CARM1	0.93955	0.9547
	A5YM72	Carnosine synthase 1	CARNS1	1.0282	1.0278
	Q9HA77	Probable cysteine--tRNA ligase, mitochondrial	CARS2	0.85931	0.8568
	O15234	Protein CASC3	CASC3	0.85387	0.99735
	Q6P4E1;Q6P4E1-2;Q6P4E1-3	Protein CASC4	CASC4	1.0723	1.0923
	Q8NG31;Q8NG31-2;Q8NG31-4;Q8NG31-3	Protein CASC5	CASC5	0.80003	1.0474
	Q96PB1	CAS1 domain-containing protein 1	CASD1	0.9946	0.95091
	O14936;O14936-2;O14936-4;O14936-3;O14936-6;O14936-5	Peripheral plasma membrane protein CASK	CASK	0.67251	0.63605
	Q8WXE0;Q8WXE0-2	Caskin-2	CASKIN2	1.0245	0.81118
	P42574	Caspase-3;Caspase-3 subunit p17;Caspase-3 subunit p12	CASP3	0.92228	0.94742
	P49662;P49662-2	Caspase-4;Caspase-4 subunit 1;Caspase-4 subunit 2	CASP4	1.1541	1.1818
	P55212;P55212-2	Caspase-6;Caspase-6 subunit p18;Caspase-6 subunit p11	CASP6	1.1261	1.2747
	P55210-3;P55210	Caspase-7;Caspase-7 subunit p20;Caspase-7 subunit p11	CASP7	0.70182	0.75416
	Q14790-9;Q14790;Q14790-2;Q14790-3;Q14790-4;Q14790-7;Q14790-8;Q14790-5;Q14790-6	Caspase-8;Caspase-8 subunit p18;Caspase-8 subunit p10	CASP8	1.1193	1.1381
	Q9UKL3	CASP8-associated protein 2	CASP8AP2	1.1721	0.876
	P55211;P55211-2;P55211-3	Caspase-9;Caspase-9 subunit p35;Caspase-9 subunit p10	CASP9	1.2159	NaN
	P20810-5;P20810-4;P20810-6;P20810-7;P20810;P20810-2;P20810-3	Calpastatin	CAST	1.0364	0.97923
	P04040	Catalase	CAT	1.2093	1.1804
	Q03135	Caveolin-1	CAV1	0.88244	1.0375
	Q13951	Core-binding factor subunit beta	CBFB	1.0064	1.0125
	P22681	E3 ubiquitin-protein ligase CBL	CBL	0.89856	0.78947
	Q13191;Q13191-2;Q13191-3	E3 ubiquitin-protein ligase CBL-B	CBLB	1.0252	NaN
	Q75N03	E3 ubiquitin-protein ligase Hakai	CBLL1	1.0161	1.2023
	P16152	Carbonyl reductase [NADPH] 1	CBR1	0.87681	0.86167
	O75828	Carbonyl reductase [NADPH] 3	CBR3	0.93567	0.82041
	P35520-2;P35520	Cystathionine beta-synthase	CBS	0.9025	0.90355
	Q5JTY5;Q5RIA9;Q8IUF1;Q9BRT8;Q9BRT8-3;Q9BRT8-2;Q5RIA9-3;Q4V339;A6NM15;Q9BRT8-4	COBW domain-containing protein 3;COBW domain-containing protein 5;COBW domain-containing protein 2;COBW domain-containing protein 1;COBW domain-containing protein 6;Putative COBW domain-containing protein 7	CBWD3;CBWD5;CBWD2;CBWD1;CBWD6;CBWD7	0.8048	1.3014
	P83916	Chromobox protein homolog 1	CBX1	1.0436	1.0484
	Q14781;Q14781-2	Chromobox protein homolog 2	CBX2	1.2207	1.1987
	Q13185	Chromobox protein homolog 3	CBX3	1.2146	1.1857
	O00257;O00257-3	E3 SUMO-protein ligase CBX4	CBX4	1.2377	1.2799
	P45973	Chromobox protein homolog 5	CBX5	0.95756	0.93918
	O95503	Chromobox protein homolog 6	CBX6	0.98487	1.0121
	Q9HC52	Chromobox protein homolog 8	CBX8	0.98827	1.3453
	Q6P1N0;Q6P1N0-2	Coiled-coil and C2 domain-containing protein 1A	CC2D1A	0.93097	0.99641
	Q5T0F9-2;Q5T0F9;Q5T0F9-3;Q5T0F9-4	Coiled-coil and C2 domain-containing protein 1B	CC2D1B	1.0786	1.1081
	Q8IX12;Q8IX12-2	Cell division cycle and apoptosis regulator protein 1	CCAR1	0.97707	0.94902
	Q16773;Q16773-2;Q16773-3	Kynurenine--oxoglutarate transaminase 1	CCBL1	1.2791	1.1287
	Q6YP21;Q6YP21-3;Q6YP21-2	Kynurenine--oxoglutarate transaminase 3	CCBL2	0.87956	1.3061
	Q96A19	Coiled-coil domain-containing protein 102A	CCDC102A	1.0133	0.90491
	Q96G28-2;Q96G28	Coiled-coil domain-containing protein 104	CCDC104	1.254	1.3249
	Q9NWR8	Coiled-coil domain-containing protein 109B	CCDC109B	1.3194	1.1961
	Q8WUD4	Coiled-coil domain-containing protein 12	CCDC12	1.0072	0.92903
	Q96CT7	Coiled-coil domain-containing protein 124	CCDC124	1.0931	1.1034
	Q96BQ5	Coiled-coil domain-containing protein 127	CCDC127	1.4748	1.1432
	Q96JG6;Q96JG6-2	Coiled-coil domain-containing protein 132	CCDC132	1.0657	1.0918
	Q9H6E4	Coiled-coil domain-containing protein 134	CCDC134	1.1997	1.2048
	Q6PK04	Coiled-coil domain-containing protein 137	CCDC137	1.0557	1.286
	Q49A88;Q49A88-6;Q49A88-3;Q49A88-5;Q49A88-2;Q49A88-4	Coiled-coil domain-containing protein 14	CCDC14	1.0014	0.92331
	Q6ZP82-2;Q6ZP82	Coiled-coil domain-containing protein 141	CCDC141	1.1142	1.0844
	Q8IYE0;Q8IYE0-2	Coiled-coil domain-containing protein 146	CCDC146	0.9542	0.94103
	Q569K6	Coiled-coil domain-containing protein 157	CCDC157	1.0766	0.96058
	Q5M9N0;Q5M9N0-2	Coiled-coil domain-containing protein 158	CCDC158	1.0117	0.97967
	Q9Y4B5;Q9Y4B5-3;Q9Y4B5-2	Coiled-coil domain-containing protein 165	CCDC165	1.0196	1.0405
	O60826	Coiled-coil domain-containing protein 22	CCDC22	0.90653	0.89212
	Q86WR0	Coiled-coil domain-containing protein 25	CCDC25	1.1931	1.1952
	Q2M243	Coiled-coil domain-containing protein 27	CCDC27	1.2022	1.2553
	Q8IWP9	Coiled-coil domain-containing protein 28A	CCDC28A	0.88319	0.86009
	Q5VVM6;Q5VVM6-2	Coiled-coil domain-containing protein 30	CCDC30	0.45404	1.0918
	Q8N5R6-2;Q8N5R6;Q8N5R6-6	Coiled-coil domain-containing protein 33	CCDC33	0.91563	0.96623
	Q96MW1;Q96MW1-2	Coiled-coil domain-containing protein 43	CCDC43	1.3123	1.1854
	Q96A33;Q96A33-2	Coiled-coil domain-containing protein 47	CCDC47	0.95867	1.035
	Q8IVM0-2;Q8IVM0	Coiled-coil domain-containing protein 50	CCDC50	1.0328	0.93372
	Q96ER9;Q96ER9-2	Coiled-coil domain-containing protein 51	CCDC51	1.4062	1.6147
	Q9Y3C0	WASH complex subunit CCDC53	CCDC53	0.99583	1.034
	Q9Y2R0	Coiled-coil domain-containing protein 56	CCDC56	1.2666	1.3231
	Q4VC31	Coiled-coil domain-containing protein 58	CCDC58	1.337	1.2838
	Q9P031	Thyroid transcription factor 1-associated protein 26	CCDC59	1.0772	1.255
	Q16204	Coiled-coil domain-containing protein 6	CCDC6	1.2375	1.1812
	Q8IXS2-2;Q8IXS2	Coiled-coil domain-containing protein 65	CCDC65	0.58571	0.6087
	Q9Y2S6	Coiled-coil domain-containing protein 72	CCDC72	1.2638	1.1752
	Q8N954;Q8N954-2	Coiled-coil domain-containing protein 75	CCDC75	1.3114	0.88565
	Q76M96-2;Q76M96	Coiled-coil domain-containing protein 80	CCDC80	2.4034	2.3659
	Q8IWF9-2;Q8IWF9;Q8IWF9-3	Coiled-coil domain-containing protein 83	CCDC83	0.9151	0.79738
	Q86UT8	Coiled-coil domain-containing protein 84	CCDC84	1.1427	1.0953
	A6NKD9	Coiled-coil domain-containing protein 85C	CCDC85C	0.44687	0.90945
	Q9H6F5	Coiled-coil domain-containing protein 86	CCDC86	1.003	1.0255
	Q3V6T2;Q3V6T2-3;Q3V6T2-2;Q3V6T2-4	Girdin	CCDC88A	0.98813	1.0076
	Q9Y3X0	Coiled-coil domain-containing protein 9	CCDC9	0.90027	0.99359
	Q96AQ8;Q96AQ8-2	Coiled-coil domain-containing protein 90A, mitochondrial	CCDC90A	1.1679	0.79308
	Q567U6	Coiled-coil domain-containing protein 93	CCDC93	0.82412	0.87669
	Q9BW85	Coiled-coil domain-containing protein 94	CCDC94	0.91457	0.83721
	Q96F63	Coiled-coil domain-containing protein 97	CCDC97	1.2781	1.077
	Q96EA4;Q96EA4-2	Protein Spindly	CCDC99	0.87035	0.98054
	Q9BSQ5;Q9BSQ5-2	Malcavernin	CCM2	1.228	1.1108
	P20248	Cyclin-A2	CCNA2	1.1713	0.95197
	P14635	G2/mitotic-specific cyclin-B1	CCNB1	1.1692	1.1013
	O95067	G2/mitotic-specific cyclin-B2	CCNB2	0.94433	1.0702
	P30279	G1/S-specific cyclin-D2	CCND2	1.0014	0.86556
	O95273;O95273-2;O95273-3;O95273-4	Cyclin-D1-binding protein 1	CCNDBP1	0.63869	0.54671
	P24864;P24864-3;P24864-2	G1/S-specific cyclin-E1	CCNE1	0.74986	0.7021
	P51946	Cyclin-H	CCNH	0.92117	0.96045
	O75909-4;O75909;O75909-1;O75909-2	Cyclin-K	CCNK	0.64824	0.80728
	Q9UK58;Q9UK58-4;Q9UK58-5	Cyclin-L1	CCNL1	0.94345	1.2657
	Q96S94;Q96S94-3;Q96S94-2	Cyclin-L2	CCNL2	NaN	0.20425
	O60563	Cyclin-T1	CCNT1	0.74825	0.84037
	O60583;O60583-2	Cyclin-T2	CCNT2	1.0594	1.4306
	Q9ULG6;Q9ULG6-2;Q9ULG6-4	Cell cycle progression protein 1	CCPG1	0.84438	0.72502
	O14618	Copper chaperone for superoxide dismutase	CCS	1.1286	0.97409
	P78371;P78371-2	T-complex protein 1 subunit beta	CCT2	1.04	1.0063
	P49368;P49368-2	T-complex protein 1 subunit gamma	CCT3	1.0384	1.056
	P50991	T-complex protein 1 subunit delta	CCT4	1.0288	1.0329
	P48643	T-complex protein 1 subunit epsilon	CCT5	1.0533	1.0246
	P40227	T-complex protein 1 subunit zeta	CCT6A	1.0668	1.0481
	Q92526;Q92526-2	T-complex protein 1 subunit zeta-2	CCT6B	1.025	1.0087
	Q99832;Q99832-3;Q99832-4;Q99832-2	T-complex protein 1 subunit eta	CCT7	1.0517	1.0528
	P50990	T-complex protein 1 subunit theta	CCT8	1.0597	1.0573
	A6NM43;Q96SF2	Putative T-complex protein 1 subunit theta-like 1;Putative T-complex protein 1 subunit theta-like 2	CCT8L1P;CCT8L2	1.0086	NaN
	P86790;P86791	Vacuolar fusion protein CCZ1 homolog B;Vacuolar fusion protein CCZ1 homolog	CCZ1B;CCZ1	0.89215	0.87811
	Q93033	Immunoglobulin superfamily member 2	CD101	0.92087	0.97278
	Q6YHK3;Q6YHK3-4;Q6YHK3-2;Q6YHK3-3	CD109 antigen	CD109	0.82876	0.85097
	P48509	CD151 antigen	CD151	0.96795	1.1239
	Q5ZPR3;Q5ZPR3-4;Q5ZPR3-3;Q5ZPR3-2	CD276 antigen	CD276	1.3671	1.3284
	Q9Y5K6	CD2-associated protein	CD2AP	1.0744	0.97744
	O95400	CD2 antigen cytoplasmic tail-binding protein 2	CD2BP2	0.99751	0.82186
	P04234	T-cell surface glycoprotein CD3 delta chain	CD3D	NaN	NaN
	O15446-2;O15446	DNA-directed RNA polymerase I subunit RPA34	CD3EAP	0.95857	0.85854
	P16070;P16070-5;P16070-7;P16070-3;P16070-4;P16070-6;P16070-17;P16070-8;P16070-16;P16070-10;P16070-11;P16070-13;P16070-14;P16070-12;P16070-18;P16070-9;P16070-15;P16070-19	CD44 antigen	CD44	1.0187	1.1312
	P15529-8;P15529-9;P15529-2;P15529;P15529-10;P15529-5;P15529-3;P15529-13;P15529-11;P15529-6;P15529-4;P15529-14;P15529-12;P15529-7;P15529-15;P15529-16	Membrane cofactor protein	CD46	0.97656	1.063
	Q08722;Q08722-4;Q08722-3;Q08722-2	Leukocyte surface antigen CD47	CD47	1.1529	1.2685
	P19256;P19256-3;P19256-2	Lymphocyte function-associated antigen 3	CD58	1.0489	1.3459
	P08962	CD63 antigen	CD63	1.119	1.6485
	P32970	CD70 antigen	CD70	2.5512	3.0401
	P21926	CD9 antigen	CD9	0.94567	0.99465
	P48960;P48960-3;P48960-2	CD97 antigen;CD97 antigen subunit alpha;CD97 antigen subunit beta	CD97	1.0227	0.91787
	P14209;P14209-2	CD99 antigen	CD99	0.95218	0.91169
	Q8TCZ2-5;Q8TCZ2;Q8TCZ2-2;Q8TCZ2-3	CD99 antigen-like protein 2	CD99L2	0.79325	0.89646
	Q9BWV3;Q9BWV3-3;Q9BWV3-4;Q9BWV3-2	Cytidine and dCMP deaminase domain-containing protein 1	CDADC1	1.0776	1.961
	Q8IWY9-1;Q8IWY9	Codanin-1	CDAN1	0.90307	0.98855
	O75794	Cell division cycle protein 123 homolog	CDC123	0.99079	1.5011
	Q13042;Q13042-2;Q13042-3	Cell division cycle protein 16 homolog	CDC16	1.0624	1.0526
	Q12834	Cell division cycle protein 20 homolog	CDC20	1.0325	0.65298
	Q9UJX2;Q9UJX2-3	Cell division cycle protein 23 homolog	CDC23	0.94324	1.0613
	Q8NHZ8	Anaphase-promoting complex subunit CDC26	CDC26	0.82421	0.89675
	P30260	Cell division cycle protein 27 homolog	CDC27	1.0494	1.0499
	P49427	Ubiquitin-conjugating enzyme E2 R1	CDC34	0.86228	0.80543
	Q16543	Hsp90 co-chaperone Cdc37	CDC37	0.89024	0.86916
	Q7L3B6	Hsp90 co-chaperone Cdc37-like 1	CDC37L1	0.80817	1.429
	O60508	Pre-mRNA-processing factor 17	CDC40	0.79094	0.98555
	P60953	Cell division control protein 42 homolog	CDC42	1.0696	1.105
	Q5VT25-6;Q5VT25-2;Q5VT25;Q5VT25-5;Q5VT25-4;Q5VT25-3	Serine/threonine-protein kinase MRCK alpha	CDC42BPA	1.3043	1.2208
	Q9Y5S2	Serine/threonine-protein kinase MRCK beta	CDC42BPB	0.86448	0.69975
	Q00587;Q00587-2	Cdc42 effector protein 1	CDC42EP1	0.69082	0.77551
	Q9H3Q1	Cdc42 effector protein 4	CDC42EP4	0.93733	0.8295
	O75419;O75419-2	Cell division control protein 45 homolog	CDC45	0.88691	0.74833
	Q99459	Cell division cycle 5-like protein	CDC5L	1.0021	0.96924
	O00311	Cell division cycle 7-related protein kinase	CDC7	1.0039	0.95748
	Q6P1J9	Parafibromin	CDC73	0.95013	0.98382
	Q99618	Cell division cycle-associated protein 3	CDCA3	0.90233	0.97517
	Q96FF9	Sororin	CDCA5	1.0303	0.89756
	Q53HL2	Borealin	CDCA8	0.95933	0.94193
	P55287;P55287-2	Cadherin-11	CDH11	1.8947	0.89773
	P55290;P55290-2;P55290-3	Cadherin-13	CDH13	0.89001	0.86747
	P19022	Cadherin-2	CDH2	1.2536	1.239
	Q86UP0;Q86UP0-2	Cadherin-24	CDH24	0.95052	1.1303
	P55283	Cadherin-4	CDH4	1.2264	1.2664
	P06493;P06493-2	Cyclin-dependent kinase 1	CDK1	0.88858	0.88458
	Q15131	Cyclin-dependent kinase 10	CDK10	1.4896	1.7133
	P21127;Q9UQ88;P21127-2;P21127-3;Q9UQ88-2;Q9UQ88-3;P21127-8;Q9UQ88-4;P21127-9;P21127-6;P21127-10;P21127-5;P21127-4;P21127-12;Q9UQ88-10;Q9UQ88-5;Q9UQ88-9;Q9UQ88-8	Cyclin-dependent kinase 11B;Cyclin-dependent kinase 11A	CDK11B;CDK11A	0.89622	0.92002
	Q9NYV4;Q9NYV4-2;Q9NYV4-3	Cyclin-dependent kinase 12	CDK12	0.76353	0.81253
	Q00536	Cyclin-dependent kinase 16	CDK16	0.9529	0.86798
	Q00537;Q00537-2	Cyclin-dependent kinase 17	CDK17	0.76335	0.75897
	Q07002-3;Q07002-2;Q07002	Cyclin-dependent kinase 18	CDK18	0.9882	1.0599
	Q9BWU1;P49336;P49336-2;Q9BWU1-2	Cyclin-dependent kinase 19;Cyclin-dependent kinase 8	CDK19;CDK8	0.97007	0.99424
	P24941;P24941-2	Cyclin-dependent kinase 2	CDK2	0.7719	0.78884
	P11802	Cyclin-dependent kinase 4	CDK4	0.95535	1.0374
	Q00535;Q00535-2	Cyclin-dependent kinase 5	CDK5	1.0458	1.2986
	Q15078	Cyclin-dependent kinase 5 activator 1;Cyclin-dependent kinase 5 activator 1, p35;Cyclin-dependent kinase 5 activator 1, p25	CDK5R1	0.94502	0.8926
	Q96SZ6;Q96SZ6-3;Q96SZ6-4;Q96SZ6-2	CDK5 regulatory subunit-associated protein 1	CDK5RAP1	0.93414	0.89318
	Q96SN8;Q96SN8-4;Q96SN8-2;Q96SN8-3	CDK5 regulatory subunit-associated protein 2	CDK5RAP2	0.47758	0.15116
	Q96JB5;Q96JB5-2;Q96JB5-3	CDK5 regulatory subunit-associated protein 3	CDK5RAP3	0.95582	1.023
	Q00534	Cyclin-dependent kinase 6	CDK6	1.0547	0.99841
	P50613	Cyclin-dependent kinase 7	CDK7	1.0379	1.0228
	P50750-2;P50750;Q96Q40;Q96Q40-3;Q96Q40-4;Q96Q40-2	Cyclin-dependent kinase 9	CDK9	0.97317	0.97327
	Q5VV42;Q5VV42-2;Q5VV42-3	Threonylcarbamoyladenosine tRNA methylthiotransferase	CDKAL1	1.0557	1.1175
	O76039	Cyclin-dependent kinase-like 5	CDKL5	0.81431	0.82117
	P38936	Cyclin-dependent kinase inhibitor 1	CDKN1A	1.0914	1.2074
	P46527	Cyclin-dependent kinase inhibitor 1B	CDKN1B	1.0656	0.11999
	Q9NXV6	CDKN2A-interacting protein	CDKN2AIP	0.97231	0.67328
	Q96HQ2;Q96HQ2-2	CDKN2AIP N-terminal-like protein	CDKN2AIPNL	0.68745	0.61152
	P42773	Cyclin-dependent kinase 4 inhibitor C	CDKN2C	0.86723	1.1198
	Q16667;Q16667-2	Cyclin-dependent kinase inhibitor 3	CDKN3	0.77913	0.72987
	Q16878	Cysteine dioxygenase type 1	CDO1	1.1091	1.0687
	Q86X02	Cerebellar degeneration-related protein 2-like	CDR2L	1.6833	1.4089
	O95674	Phosphatidate cytidylyltransferase 2	CDS2	0.91725	0.71123
	Q9UKY7;Q9UKY7-2;Q9UKY7-3	Protein CDV3 homolog	CDV3	1.1768	1.2062
	Q9Y232-2;Q9Y232;Q9Y232-4;Q9Y232-3	Chromodomain Y-like protein	CDYL	1.049	1.2213
	Q03701	CCAAT/enhancer-binding protein zeta	CEBPZ	1.0016	1.0627
	Q9BXW7;Q9BXW7-2	Cat eye syndrome critical region protein 5	CECR5	0.78915	0.74367
	Q92879-4;Q92879;Q92879-3;Q92879-2;O95319-3;O95319-4;O95319;O95319-2;O95319-5	CUGBP Elav-like family member 1	CELF1	1.0056	0.95484
	Q9HCU4	Cadherin EGF LAG seven-pass G-type receptor 2	CELSR2	0.48733	NaN
	P07199	Major centromere autoantigen B	CENPB	0.6769	0.64106
	Q03188	Centromere protein C 1	CENPC1	1.0188	0.9285
	P49454	Centromere protein F	CENPF	0.99267	0.97976
	Q9H3R5	Centromere protein H	CENPH	1.1434	0.84162
	Q9NSP4;Q9NSP4-2	Centromere protein M	CENPM	0.89472	3.7766
	Q9BU64;Q9BU64-2	Centromere protein O	CENPO	0.62099	0.99467
	Q7Z7K6;Q7Z7K6-3;Q7Z7K6-2	Centromere protein V	CENPV	0.069451	1.2878
	Q8N8E3;Q8N8E3-2	Centrosomal protein of 112 kDa	CEP112	0.94676	0.83875
	Q8N960;Q8N960-2;Q8N960-3	Centrosomal protein of 120 kDa	CEP120	0.92833	1.0973
	Q66GS9;Q66GS9-2	Centrosomal protein of 135 kDa	CEP135	0.9968	0.84437
	Q5SW79;Q5SW79-3;Q5SW79-2	Centrosomal protein of 170 kDa	CEP170	0.88026	0.91774
	Q8TEP8;Q8TEP8-2	Centrosomal protein of 192 kDa	CEP192	1.1871	1.1489
	O15078;O15078-2	Centrosomal protein of 290 kDa	CEP290	1.1579	1.2036
	Q5VT06	Centrosome-associated protein 350	CEP350	1.0162	0.98163
	Q9BYV8;Q9BYV8-2;Q9BYV8-5;Q9BYV8-3	Centrosomal protein of 41 kDa	CEP41	0.78039	0.96561
	Q9C0F1-2;Q9C0F1	Centrosomal protein of 44 kDa	CEP44	0.90762	1.0686
	Q53EZ4;Q53EZ4-2	Centrosomal protein of 55 kDa	CEP55	3.4426	1.0187
	Q76N32;Q76N32-2	Centrosomal protein of 68 kDa	CEP68	0.75605	0.8676
	Q8TAP6;Q8TAP6-2;Q8TAP6-3	Centrosomal protein of 76 kDa	CEP76	1.0431	1.3999
	Q5JTW2-2;Q5JTW2-3;Q5JTW2	Centrosomal protein of 78 kDa	CEP78	0.97883	1.0433
	Q6P2H3;Q6P2H3-2;Q6P2H3-3	Centrosomal protein of 85 kDa	CEP85	1.0626	2.3348
	Q5SZL2-4;Q5SZL2;Q5SZL2-2;Q5SZL2-5;Q5SZL2-3	Centrosomal protein of 85 kDa-like	CEP85L	1.0553	1.0306
	Q96ST8;Q96ST8-2	Centrosomal protein of 89 kDa	CEP89	1.0596	0.5255
	Q8IW35-2;Q8IW35	Centrosomal protein of 97 kDa	CEP97	0.989	1.01
	Q9Y6K0	Choline/ethanolaminephosphotransferase 1	CEPT1	0.67657	0.75944
	Q96G23	Ceramide synthase 2	CERS2	1.0008	0.84535
	Q8N5B7	Ceramide synthase 5	CERS5	0.77425	3.3165
	O15182	Centrin-3	CETN3	0.79141	0.76876
	Q9UEE9;Q9UEE9-2	Craniofacial development protein 1	CFDP1	0.63694	0.61394
	P23528	Cofilin-1	CFL1	1.0639	1.0418
	Q9Y281	Cofilin-2	CFL2	0.93719	0.92331
	Q9UFW8	CGG triplet repeat-binding protein 1	CGGBP1	1.0173	0.99445
	Q9P2M7;Q9P2M7-2	Cingulin	CGN	1.0312	2.7518
	Q0VF96;Q0VF96-2	Cingulin-like protein 1	CGNL1	1.2524	1.119
	Q8WUX2	Cation transport regulator-like protein 2	CHAC2	1.0406	1.1078
	Q13111;Q13111-3;Q13111-2	Chromatin assembly factor 1 subunit A	CHAF1A	0.7145	0.91941
	Q13112	Chromatin assembly factor 1 subunit B	CHAF1B	0.73975	0.8207
	Q96JM3	Chromosome alignment-maintaining phosphoprotein 1	CHAMP1	0.97081	0.9745
	P28329;P28329-2;P28329-3	Choline O-acetyltransferase	CHAT	1.0802	NaN
	Q96BP2	Coiled-coil-helix-coiled-coil-helix domain-containing protein 1	CHCHD1	1.0237	0.74263
	Q5T1J5;Q9Y6H1	Putative coiled-coil-helix-coiled-coil-helix domain-containing protein CHCHD2P9, mitochondrial;Coiled-coil-helix-coiled-coil-helix domain-containing protein 2, mitochondrial	CHCHD2P9;CHCHD2	1.6402	1.6489
	Q9NX63	Coiled-coil-helix-coiled-coil-helix domain-containing protein 3, mitochondrial	CHCHD3	1.1062	1.1401
	Q8N4Q1-2;Q8N4Q1	Mitochondrial intermembrane space import and assembly protein 40	CHCHD4	0.948	1.0074
	Q9BSY4	Coiled-coil-helix-coiled-coil-helix domain-containing protein 5	CHCHD5	0.99673	1.0776
	Q9BRQ6	Coiled-coil-helix-coiled-coil-helix domain-containing protein 6, mitochondrial	CHCHD6	0.90089	0.93157
	Q9NYJ1-2;Q9NYJ1	Coiled-coil-helix-coiled-coil-helix domain-containing protein 8	CHCHD8	1.0229	1.0545
	O14646-2;O14646	Chromodomain-helicase-DNA-binding protein 1	CHD1	1.0384	1.018
	Q86WJ1;Q86WJ1-4;Q86WJ1-2;Q86WJ1-3	Chromodomain-helicase-DNA-binding protein 1-like	CHD1L	1.2009	1.277
	O14647;O14647-2;O14647-3	Chromodomain-helicase-DNA-binding protein 2	CHD2	1.5897	1.0872
	Q12873;Q12873-2	Chromodomain-helicase-DNA-binding protein 3	CHD3	0.6322	0.92051
	Q14839-2;Q14839	Chromodomain-helicase-DNA-binding protein 4	CHD4	1.0003	0.9579
	Q8TDI0	Chromodomain-helicase-DNA-binding protein 5	CHD5	0.89748	0.89838
	Q8TD26;Q8TD26-3	Chromodomain-helicase-DNA-binding protein 6	CHD6	0.72182	0.77843
	Q9HCK8;Q9HCK8-2	Chromodomain-helicase-DNA-binding protein 8	CHD8	0.7508	0.72706
	Q3L8U1;Q3L8U1-3;Q3L8U1-2	Chromodomain-helicase-DNA-binding protein 9	CHD9	0.1713	2.1867
	O14757;O14757-2	Serine/threonine-protein kinase Chk1	CHEK1	0.97233	0.92177
	Q8IWX8	Calcium homeostasis endoplasmic reticulum protein	CHERP	1.0075	0.98363
	Q9BWS9-2;Q9BWS9;Q9BWS9-3	Chitinase domain-containing protein 1	CHID1	0.8634	0.89275
	P35790;P35790-2	Choline kinase alpha	CHKA	7.8115	0.81709
	P24386	Rab proteins geranylgeranyltransferase component A 1	CHM	1.2126	0.28877
	P26374	Rab proteins geranylgeranyltransferase component A 2	CHML	0.868	0.95396
	Q9HD42	Charged multivesicular body protein 1a	CHMP1A	0.92591	0.91566
	Q7LBR1	Charged multivesicular body protein 1b	CHMP1B	1.0262	1.2059
	O43633	Charged multivesicular body protein 2a	CHMP2A	0.93219	1.0859
	Q9UQN3	Charged multivesicular body protein 2b	CHMP2B	0.61894	1.1298
	Q9Y3E7-3;Q9Y3E7;Q9Y3E7-2;Q9Y3E7-4	Charged multivesicular body protein 3	CHMP3	0.85323	0.79833
	Q9BY43	Charged multivesicular body protein 4a	CHMP4A	0.56488	0.67601
	Q9H444	Charged multivesicular body protein 4b	CHMP4B	0.98866	0.87746
	Q96CF2	Charged multivesicular body protein 4c	CHMP4C	1.3243	1.4507
	Q9NZZ3;Q9NZZ3-2	Charged multivesicular body protein 5	CHMP5	1.0343	1.0174
	Q96FZ7	Charged multivesicular body protein 6	CHMP6	1.4135	1.5495
	Q8WUX9	Charged multivesicular body protein 7	CHMP7	0.95271	0.94157
	Q9UHD1;Q9UHD1-2	Cysteine and histidine-rich domain-containing protein 1	CHORDC1	1.1029	1.2739
	Q99653	Calcium-binding protein p22	CHP	0.93429	1.0092
	Q9NRG0	Chromatin accessibility complex protein 1	CHRAC1	0.9587	0.93477
	P08173	Muscarinic acetylcholine receptor M4	CHRM4	1.037	0.83339
	Q8NCH0	Carbohydrate sulfotransferase 14	CHST14	0.86578	0.96868
	Q8WVB6;Q8WVB6-2	Chromosome transmission fidelity protein 18 homolog	CHTF18	0.6821	0.84137
	P0CG13	Chromosome transmission fidelity protein 8 homolog	CHTF8	0.76743	0.78677
	P0CG12	Chromosome transmission fidelity protein 8 homolog isoform 2	CHTF8	1.0069	0.89557
	Q9Y3Y2-3;Q9Y3Y2;Q9Y3Y2-4	Chromatin target of PRMT1 protein	CHTOP	1.0435	1.2126
	O15111	Inhibitor of nuclear factor kappa-B kinase subunit alpha	CHUK	0.57938	1.1473
	Q8WUH1-2;Q8WUH1	Protein Churchill	CHURC1	0.86725	1.1031
	O76071	Probable cytosolic iron-sulfur protein assembly protein CIAO1	CIAO1	0.86716	0.92776
	Q6FI81;Q6FI81-3;Q6FI81-2	Anamorsin	CIAPIN1	1.0082	0.911
	Q96RK0	Protein capicua homolog	CIC	1.3997	1.026
	Q14011	Cold-inducible RNA-binding protein	CIRBP	0.51662	0.43636
	Q969X6;Q969X6-3;Q969X6-2	Cirhin	CIRH1A	1.056	1.0446
	Q9NZ45	CDGSH iron-sulfur domain-containing protein 1	CISD1	1.3893	1.238
	Q8N5K1	CDGSH iron-sulfur domain-containing protein 2	CISD2	1.3011	1.4723
	O14578-4;O14578;O14578-3;O14578-2	Citron Rho-interacting kinase	CIT	1.0262	0.94487
	Q99967;Q99967-2	Cbp/p300-interacting transactivator 2	CITED2	2.1405	NaN
	Q9ULV3;Q9ULV3-2;Q9ULV3-4;Q9ULV3-3	Cip1-interacting zinc finger protein	CIZ1	1.0326	1.0703
	Q8WWK9;Q8WWK9-3;Q8WWK9-2	Cytoskeleton-associated protein 2	CKAP2	0.86718	0.93248
	Q8IYA6;Q8IYA6-2	Cytoskeleton-associated protein 2-like	CKAP2L	0.8193	0.86797
	Q07065	Cytoskeleton-associated protein 4	CKAP4	0.86656	0.96787
	Q14008-3;Q14008;Q14008-2	Cytoskeleton-associated protein 5	CKAP5	0.9887	1.0104
	P12277;P06732	Creatine kinase B-type	CKB	1.0628	1.0551
	Q9UBR5;Q9UBR5-4;Q9UBR5-2;Q9UBR5-3	Chemokine-like factor	CKLF	1.2219	0.98483
	P12532	Creatine kinase U-type, mitochondrial	CKMT1A	2.1368	1.9233
	P61024	Cyclin-dependent kinases regulatory subunit 1	CKS1B	0.78637	0.74454
	P33552	Cyclin-dependent kinases regulatory subunit 2	CKS2	0.85324	0.87647
	Q7Z460;Q7Z460-3;Q7Z460-2	CLIP-associating protein 1	CLASP1	0.84688	0.78496
	O75122;O75122-2	CLIP-associating protein 2	CLASP2	1.3602	1.2234
	Q8N2M8;Q8N2M8-3	CLK4-associating serine/arginine rich protein	CLASRP	1.0409	0.83451
	Q96S66;Q96S66-3;Q96S66-4	Chloride channel CLIC-like protein 1	CLCC1	0.85435	0.92496
	P51790;P51790-2	H(+)/Cl(-) exchange transporter 3	CLCN3	1.0178	1.1365
	P51798	H(+)/Cl(-) exchange transporter 7	CLCN7	1.1487	NaN
	Q9Y240	C-type lectin domain family 11 member A	CLEC11A	1.02	1.0228
	Q6EIG7	C-type lectin domain family 6 member A	CLEC6A	0.16035	NaN
	O00299	Chloride intracellular channel protein 1	CLIC1	0.97526	0.98882
	O15247	Chloride intracellular channel protein 2	CLIC2	0.92749	0.5532
	Q9Y696	Chloride intracellular channel protein 4	CLIC4	1.2193	1.233
	Q14677-3;Q14677;Q14677-2	Clathrin interactor 1	CLINT1	0.99445	0.96875
	P30622;P30622-1;P30622-2	CAP-Gly domain-containing linker protein 1	CLIP1	0.95898	0.79456
	Q9UDT6-2;Q9UDT6	CAP-Gly domain-containing linker protein 2	CLIP2	0.91888	0.91487
	P49759-3;P49759;Q9HAZ1;P49759-2	Dual specificity protein kinase CLK1;Dual specificity protein kinase CLK4	CLK1;CLK4	1.4095	1.0802
	P49760;P49760-3	Dual specificity protein kinase CLK2	CLK2	0.66078	0.82042
	P49761;P49761-1;P49761-3	Dual specificity protein kinase CLK3	CLK3	0.96897	1.1824
	Q9NWW5	Ceroid-lipofuscinosis neuronal protein 6	CLN6	1.0426	1.1991
	P54105	Methylosome subunit pICln	CLNS1A	1.0667	1.1203
	O15516	Circadian locomoter output cycles protein kaput	CLOCK	1.2535	1.4324
	Q92989;Q92989-2	Polyribonucleotide 5-hydroxyl-kinase Clp1	CLP1	2.1473	1.2601
	Q9H078-2;Q9H078	Caseinolytic peptidase B protein homolog	CLPB	0.94744	1.0027
	Q16740	Putative ATP-dependent Clp protease proteolytic subunit, mitochondrial	CLPP	0.92266	0.94497
	O96005	Cleft lip and palate transmembrane protein 1	CLPTM1	1.032	1.282
	Q96KA5;Q96KA5-2	Cleft lip and palate transmembrane protein 1-like protein	CLPTM1L	0.82336	1.012
	O76031	ATP-dependent Clp protease ATP-binding subunit clpX-like, mitochondrial	CLPX	1.0653	1.1078
	Q9HAW4;Q9HAW4-3;Q9HAW4-2	Claspin	CLSPN	0.80051	0.74606
	Q9BQT9-2;Q9BQT9	Calsyntenin-3	CLSTN3	0.89223	1.0562
	P09496;P09496-3;P09496-4;P09496-2	Clathrin light chain A	CLTA	1.0752	1.0207
	P09497;P09497-2	Clathrin light chain B	CLTB	0.92378	1.0573
	Q00610;Q00610-2	Clathrin heavy chain 1	CLTC	1.0481	1.0616
	P53675;P53675-2	Clathrin heavy chain 2	CLTCL1	1.9333	1.3341
	P10909-2;P10909-5;P10909;P10909-4;P10909-3	Clusterin;Clusterin beta chain;Clusterin alpha chain	CLU	1.5895	1.7405
	Q8NFW8;Q8NFW8-2	N-acylneuraminate cytidylyltransferase	CMAS	0.88802	0.94086
	Q96DG6	Carboxymethylenebutenolidase homolog	CMBL	1.6646	1.7418
	Q7Z7K0	COX assembly mitochondrial protein homolog	CMC1	1.5015	1.4148
	P30085	UMP-CMP kinase	CMPK1	1.2212	0.98381
	Q96KP4;Q96KP4-2	Cytosolic non-specific dipeptidase	CNDP2	1.3241	1.3336
	P51911	Calponin-1	CNN1	0.87668	1.0463
	Q99439;Q99439-2	Calponin-2	CNN2	0.98639	1.1089
	Q15417	Calponin-3	CNN3	0.97334	0.92484
	Q8NE01;Q8NE01-2;Q8NE01-3	Metal transporter CNNM3	CNNM3	1.1171	1.2067
	Q6P4Q7	Metal transporter CNNM4	CNNM4	1.0921	1.0623
	Q9NUP1	Protein cappuccino homolog	CNO	1.1884	1.0948
	A5YKK6;A5YKK6-2;A5YKK6-3;A5YKK6-4	CCR4-NOT transcription complex subunit 1	CNOT1	1.0042	1.0329
	Q9H9A5;Q9H9A5-2;Q9H9A5-3;Q9H9A5-4;Q9H9A5-5	CCR4-NOT transcription complex subunit 10	CNOT10	1.0637	1.0329
	Q9NZN8;Q9NZN8-4;Q9NZN8-2;Q9NZN8-5;Q9NZN8-3	CCR4-NOT transcription complex subunit 2	CNOT2	1.0422	1.0428
	O75175;O75175-2;O75175-3	CCR4-NOT transcription complex subunit 3	CNOT3	1.1128	1.0079
	O95628-8;O95628-2;O95628-6;O95628-7;O95628-4;O95628;O95628-3;O95628-5	CCR4-NOT transcription complex subunit 4	CNOT4	0.92507	0.94832
	Q9ULM6	CCR4-NOT transcription complex subunit 6	CNOT6	NaN	0.7337
	Q96LI5;Q96LI5-2	CCR4-NOT transcription complex subunit 6-like	CNOT6L	4.0675	1.0471
	Q9UIV1	CCR4-NOT transcription complex subunit 7	CNOT7	1.1699	1.1707
	P09543;P09543-2	2,3-cyclic-nucleotide 3-phosphodiesterase	CNP	1.1209	1.1566
	Q9Y2B0;Q9Y2B0-2	Protein canopy homolog 2	CNPY2	0.92057	0.90447
	Q9BT09	Protein canopy homolog 3	CNPY3	1.2851	1.1199
	Q8N129	Protein canopy homolog 4	CNPY4	1.1653	1.2153
	Q96F85;Q96F85-2	CB1 cannabinoid receptor-interacting protein 1	CNRIP1	1.3788	NaN
	Q6PJW8-2;Q6PJW8;Q6PJW8-3	Consortin	CNST	1.7008	NaN
	Q9NXG0-2;Q9NXG0	Centlein	CNTLN	0.89901	0.81853
	P78357	Contactin-associated protein 1	CNTNAP1	1.4591	1.2342
	Q7Z7A1;Q7Z7A1-5;Q7Z7A1-2;Q7Z7A1-3;Q7Z7A1-4	Centriolin	CNTRL	1.1936	0.93606
	Q13057-2;Q13057	Bifunctional coenzyme A synthase;Phosphopantetheine adenylyltransferase;Dephospho-CoA kinase	COASY	1.1893	1.3461
	Q8WX92	Negative elongation factor B	COBRA1	1.3432	1.4162
	Q8WTW3	Conserved oligomeric Golgi complex subunit 1	COG1	1.0062	0.88428
	Q14746;Q14746-2	Conserved oligomeric Golgi complex subunit 2	COG2	0.86949	0.80917
	Q96JB2;Q96JB2-2	Conserved oligomeric Golgi complex subunit 3	COG3	0.91941	0.88474
	Q9H9E3;Q9H9E3-3;Q9H9E3-2	Conserved oligomeric Golgi complex subunit 4	COG4	0.88441	0.93975
	Q9UP83-2;Q9UP83;Q9UP83-3	Conserved oligomeric Golgi complex subunit 5	COG5	0.92241	1.028
	Q9Y2V7;Q9Y2V7-2	Conserved oligomeric Golgi complex subunit 6	COG6	1.0421	1.1604
	P83436	Conserved oligomeric Golgi complex subunit 7	COG7	0.97952	0.91033
	Q96MW5	Conserved oligomeric Golgi complex subunit 8	COG8	0.9598	0.95017
	P38432	Coilin	COIL	1.2392	1.2686
	P12107-2;P12107;P12107-3	Collagen alpha-1(XI) chain	COL11A1	1.0075	0.95692
	P02452	Collagen alpha-1(I) chain	COL1A1	0.75877	0.47275
	Q8NFW1;Q8NFW1-2;Q8NFW1-3	Collagen alpha-1(XXII) chain	COL22A1	0.92899	NaN
	Q17RW2;Q17RW2-2	Collagen alpha-1(XXIV) chain	COL24A1	1.1121	1.0869
	P02458;P02458-1	Collagen alpha-1(II) chain;Collagen alpha-1(II) chain;Chondrocalcin	COL2A1	0.48028	0.40408
	CON__P04258;P02461;P02461-2	Collagen alpha-1(III) chain	COL3A1	0.30627	0.36095
	P08572	Collagen alpha-2(IV) chain;Canstatin	COL4A2	1.068	0.96383
	Q9Y5P4-3;Q9Y5P4;Q9Y5P4-2	Collagen type IV alpha-3-binding protein	COL4A3BP	1.1987	1.2293
	P20908	Collagen alpha-1(V) chain	COL5A1	1.0602	1.5358
	P12109	Collagen alpha-1(VI) chain	COL6A1	0.9236	0.98174
	P12110;P12110-2;P12110-3	Collagen alpha-2(VI) chain	COL6A2	1.4404	1.5038
	P12111;P12111-2;P12111-3	Collagen alpha-3(VI) chain	COL6A3	1.4659	1.5301
	P27658	Collagen alpha-1(VIII) chain;Vastatin	COL8A1	1.1838	4.677
	Q8N668	COMM domain-containing protein 1	COMMD1	0.74071	1.1171
	Q9Y6G5	COMM domain-containing protein 10	COMMD10	0.97153	0.87985
	Q86X83	COMM domain-containing protein 2	COMMD2	0.96741	1.049
	Q9UBI1	COMM domain-containing protein 3	COMMD3	0.98705	0.86238
	Q9H0A8;Q9H0A8-2	COMM domain-containing protein 4	COMMD4	1.1082	1.1373
	Q9GZQ3	COMM domain-containing protein 5	COMMD5	0.92348	0.88264
	Q7Z4G1-2;Q7Z4G1	COMM domain-containing protein 6	COMMD6	0.84178	0.48606
	Q86VX2;Q86VX2-2	COMM domain-containing protein 7	COMMD7	0.94609	1.0554
	Q9NX08	COMM domain-containing protein 8	COMMD8	1.0617	1.0697
	Q9P000;Q9P000-2	COMM domain-containing protein 9	COMMD9	1.1151	0.869
	P21964;P21964-2	Catechol O-methyltransferase	COMT	0.70807	0.69242
	P53621-2;P53621	Coatomer subunit alpha;Xenin;Proxenin	COPA	0.9735	1.0205
	P53618	Coatomer subunit beta	COPB1	0.9534	0.97909
	P35606	Coatomer subunit beta	COPB2	0.97121	1.0029
	O14579;O14579-2	Coatomer subunit epsilon	COPE	1.0408	0.98078
	Q9Y678	Coatomer subunit gamma-1	COPG1	0.98432	1.0378
	Q9UBF2	Coatomer subunit gamma-2	COPG2	0.87991	1.0171
	Q9NQ92	Cooperator of PRMT5	COPR5	1.021	0.94858
	P61201-2;P61201	COP9 signalosome complex subunit 2	COPS2	0.93448	1.0016
	Q9UNS2	COP9 signalosome complex subunit 3	COPS3	0.86777	0.78889
	Q9BT78	COP9 signalosome complex subunit 4	COPS4	0.9241	0.97927
	Q92905	COP9 signalosome complex subunit 5	COPS5	0.93749	0.95222
	Q7L5N1	COP9 signalosome complex subunit 6	COPS6	0.98275	0.96572
	Q9UBW8	COP9 signalosome complex subunit 7a	COPS7A	0.88613	0.9089
	Q9H9Q2;Q9H9Q2-3;Q9H9Q2-2	COP9 signalosome complex subunit 7b	COPS7B	1.0076	1.0283
	Q99627;Q99627-2	COP9 signalosome complex subunit 8	COPS8	0.75111	0.84442
	P61923	Coatomer subunit zeta-1	COPZ1	1.0226	1.0264
	Q9NZJ6	Hexaprenyldihydroxybenzoate methyltransferase, mitochondrial	COQ3	0.95164	0.96795
	Q5HYK3;Q5HYK3-2	2-methoxy-6-polyprenyl-1,4-benzoquinol methylase, mitochondrial	COQ5	0.80125	0.8731
	Q9Y2Z9	Ubiquinone biosynthesis monooxygenase COQ6	COQ6	0.92388	0.97262
	Q99807;Q99807-2	Ubiquinone biosynthesis protein COQ7 homolog	COQ7	0.94854	0.89669
	O75208;O75208-2	Ubiquinone biosynthesis protein COQ9, mitochondrial	COQ9	1.2823	1.1035
	P31146	Coronin-1A	CORO1A	0.36922	0.40377
	Q9BR76	Coronin-1B	CORO1B	0.99607	1.0015
	Q9ULV4	Coronin-1C	CORO1C	1.1861	1.2718
	P57737;P57737-2	Coronin-7	CORO7	0.9963	0.94721
	Q14019	Coactosin-like protein	COTL1	0.68964	0.7046
	Q7KZN9;Q7KZN9-2	Cytochrome c oxidase assembly protein COX15 homolog	COX15	0.69276	0.84416
	Q9P0S2	Cytochrome c oxidase assembly protein COX16 homolog, mitochondrial	COX16	1.3988	0.85388
	Q14061	Cytochrome c oxidase copper chaperone	COX17	0.82783	1.0034
	Q49B96	Cytochrome c oxidase assembly protein COX19	COX19	1.456	1.0811
	Q5RI15-2;Q5RI15	Cytochrome c oxidase protein 20 homolog	COX20	1.0885	1.3579
	P13073	Cytochrome c oxidase subunit 4 isoform 1, mitochondrial	COX4I1	1.1846	1.3288
	O43402	Neighbor of COX4	COX4NB	1.0553	0.83342
	P20674	Cytochrome c oxidase subunit 5A, mitochondrial	COX5A	1.2654	1.2827
	P10606	Cytochrome c oxidase subunit 5B, mitochondrial	COX5B	1.2083	1.4042
	P12074	Cytochrome c oxidase subunit 6A1, mitochondrial	COX6A1	1.3751	1.4088
	P09669	Cytochrome c oxidase subunit 6C	COX6C	1.3658	1.4308
	P14406	Cytochrome c oxidase subunit 7A2, mitochondrial	COX7A2	1.3068	1.4434
	O14548	Cytochrome c oxidase subunit 7A-related protein, mitochondrial	COX7A2L	1.3087	1.2846
	P15954	Cytochrome c oxidase subunit 7C, mitochondrial	COX7C	1.233	1.2606
	Q9UI42;Q9UI42-2	Carboxypeptidase A4	CPA4	1.2614	1.1968
	Q8N4T0;Q8N4T0-2	Carboxypeptidase A6	CPA6	0.95396	0.93945
	O75976	Carboxypeptidase D	CPD	0.95912	1.0186
	P14384	Carboxypeptidase M	CPM	1.5095	1.6326
	Q99829	Copine-1	CPNE1	1.0332	1.0207
	Q96FN4	Copine-2	CPNE2	0.8328	0.79938
	O75131;Q9UBL6;Q9UBL6-2;O95741;Q96A23	Copine-3	CPNE3	1.0993	1.1489
	Q86YQ8;Q9HCH3	Copine-8;Copine-5	CPNE8;CPNE5	1.2165	1.0466
	P36551	Coproporphyrinogen-III oxidase, mitochondrial	CPOX	1.1524	1.1366
	Q9BRF8;Q9BRF8-2	Calcineurin-like phosphoesterase domain-containing protein 1	CPPED1	1.3478	1.3543
	P31327;P31327-2	Carbamoyl-phosphate synthase [ammonia], mitochondrial	CPS1	1.2803	1.5583
	Q10570	Cleavage and polyadenylation specificity factor subunit 1	CPSF1	0.96272	1.0343
	Q9P2I0	Cleavage and polyadenylation specificity factor subunit 2	CPSF2	0.90104	0.93049
	Q9UKF6	Cleavage and polyadenylation specificity factor subunit 3	CPSF3	0.95332	0.99
	Q5TA45;Q5TA45-3;Q5TA45-2	Integrator complex subunit 11	CPSF3L	1.0547	0.99109
	O95639;O95639-2;O95639-3	Cleavage and polyadenylation specificity factor subunit 4	CPSF4	1.1965	1.0597
	Q16630-2;Q16630;Q16630-3	Cleavage and polyadenylation specificity factor subunit 6	CPSF6	0.9933	0.91009
	Q8N684-3;Q8N684;Q8N684-2	Cleavage and polyadenylation specificity factor subunit 7	CPSF7	1.076	1.1153
	P23786	Carnitine O-palmitoyltransferase 2, mitochondrial	CPT2	0.79074	0.81992
	P29762	Cellular retinoic acid-binding protein 1	CRABP1	0.95345	0.054763
	P29373	Cellular retinoic acid-binding protein 2	CRABP2	0.38656	0.31374
	P78560	Death domain-containing protein CRADD	CRADD	1.1679	0.95479
	O75575	DNA-directed RNA polymerase III subunit RPC9	CRCP	0.812	0.84674
	P16220;P16220-3;P16220-2;P18846;Q03060-8;Q03060-24;Q03060-9	Cyclic AMP-responsive element-binding protein 1	CREB1	0.98364	1.0245
	Q8TEY5	Cyclic AMP-responsive element-binding protein 3-like protein 4;Processed cyclic AMP-responsive element-binding protein 3-like protein 4	CREB3L4	0.92273	0.73213
	Q92793	CREB-binding protein	CREBBP	0.8341	0.93177
	Q9NS37	CREB/ATF bZIP transcription factor	CREBZF	1.0519	1.1371
	Q6UXH1-6;Q6UXH1-5;Q6UXH1;Q6UXH1-4;Q6UXH1-2;Q6UXH1-3	Cysteine-rich with EGF-like domain protein 2	CRELD2	0.83048	1.007
	P52943	Cysteine-rich protein 2	CRIP2	0.61229	0.71953
	P46108	Adapter molecule crk	CRK	0.897	0.94271
	P46109	Crk-like protein	CRKL	0.97175	0.98771
	Q8IUI8	Cytokine receptor-like factor 3	CRLF3	1.1385	0.72457
	Q14194-2;Q14194	Dihydropyrimidinase-related protein 1	CRMP1	1.0409	1.0055
	Q9BZJ0;Q9BZJ0-3;Q9BZJ0-2	Crooked neck-like protein 1	CRNKL1	0.77817	0.81166
	Q5TZA2;Q5TZA2-2	Rootletin	CROCC	0.94211	1.0273
	O75718	Cartilage-associated protein	CRTAP	1.0706	1.1352
	Q6UUV9-2;Q6UUV9;Q6UUV9-3	CREB-regulated transcription coactivator 1	CRTC1	NaN	0.8761
	Q53ET0	CREB-regulated transcription coactivator 2	CRTC2	0.76888	0.8125
	P02511	Alpha-crystallin B chain	CRYAB	0.51519	0.51186
	P53674	Beta-crystallin B1	CRYBB1	0.39129	3.7986
	Q68DQ2;Q68DQ2-2	Beta/gamma crystallin domain-containing protein 3	CRYBG3	1.7086	0.35325
	Q08257;Q08257-2	Quinone oxidoreductase	CRYZ	1.2669	1.2417
	O95825	Quinone oxidoreductase-like protein 1	CRYZL1	1.153	1.1906
	O75390	Citrate synthase, mitochondrial	CS	0.97265	1.0274
	P16989;P16989-3;P16989-2	DNA-binding protein A	CSDA	0.94617	0.90344
	Q9Y534	Cold shock domain-containing protein C2	CSDC2	1.2525	1.0995
	O75534;O75534-2	Cold shock domain-containing protein E1	CSDE1	1.0115	0.97294
	P55060;P55060-3;P55060-2	Exportin-2	CSE1L	0.81492	0.83951
	P41240;P42679-2;P42679	Tyrosine-protein kinase CSK	CSK	1.2183	1.1704
	Q7Z408;Q7Z408-2	CUB and sushi domain-containing protein 2	CSMD2	0.54352	0.9605
	P48729-2;P48729;Q8N752	Casein kinase I isoform alpha	CSNK1A1	0.98143	0.97203
	P48730;P48730-2	Casein kinase I isoform delta	CSNK1D	1.0173	1.0107
	P49674	Casein kinase I isoform epsilon	CSNK1E	NaN	0.50456
	Q9Y6M4-2;Q9Y6M4;Q9Y6M4-3	Casein kinase I isoform gamma-3	CSNK1G3	1.3755	1.2888
	P68400;P68400-2	Casein kinase II subunit alpha	CSNK2A1	0.77949	0.8074
	P19784	Casein kinase II subunit alpha	CSNK2A2	1.0811	1.1084
	P67870	Casein kinase II subunit beta	CSNK2B	0.97972	0.9136
	Q6UVK1	Chondroitin sulfate proteoglycan 4	CSPG4	1.327	1.356
	P21291	Cysteine and glycine-rich protein 1	CSRP1	1.1381	1.2806
	Q16527	Cysteine and glycine-rich protein 2	CSRP2	0.98546	1.074
	P01040	Cystatin-A	CSTA	3.3696	0.16853
	P04080	Cystatin-B	CSTB	1.2048	1.2475
	Q05048	Cleavage stimulation factor subunit 1	CSTF1	0.77826	0.74407
	P33240;P33240-2	Cleavage stimulation factor subunit 2	CSTF2	0.94762	0.97188
	Q9H0L4	Cleavage stimulation factor subunit 2 tau variant	CSTF2T	0.69897	0.71804
	Q12996;Q12996-2	Cleavage stimulation factor subunit 3	CSTF3	0.80327	0.74475
	Q5DJT8;Q5HYN5;Q6NSH3;Q8N7B7;Q8NHU0	Cancer/testis antigen family 45 member A2;Cancer/testis antigen family 45 member A1;Cancer/testis antigen family 45 member A5;Cancer/testis antigen family 45 member A4/A6;Cancer/testis antigen family 45 member A3	CT45A2;CT45A1;CT45A5;CT45A4;CT45A3	1.0749	1.0507
	O15320-5;O15320;O15320-3;O15320-4;O15320-2;O15320-7;O15320-6;O15320-8	Cutaneous T-cell lymphoma-associated antigen 5	CTAGE5	0.88262	0.97103
	Q13363;Q13363-2	C-terminal-binding protein 1	CTBP1	1.7704	1.7305
	P56545-2;P56545	C-terminal-binding protein 2	CTBP2	0.87788	0.84568
	Q01459	Di-N-acetylchitobiase	CTBS	0.94573	NaN
	P49711	Transcriptional repressor CTCF	CTCF	1.2037	0.93235
	Q9Y5B0;Q9Y5B0-4;Q9Y5B0-3;Q9Y5B0-2	RNA polymerase II subunit A C-terminal domain phosphatase	CTDP1	1.1938	1.1664
	O15194;O15194-2;Q9GZU7;Q9GZU7-2	CTD small phosphatase-like protein;Carboxy-terminal domain RNA polymerase II polypeptide A small phosphatase 1	CTDSPL;CTDSP1	0.83215	1.1509
	Q05D32;Q05D32-2	CTD small phosphatase-like protein 2	CTDSPL2	0.92782	0.9241
	P29279;P29279-2	Connective tissue growth factor	CTGF	1.1121	1.0112
	P32929;P32929-2	Cystathionine gamma-lyase	CTH	1.0334	0.40498
	O43310;O43310-2	CBP80/20-dependent translation initiation factor	CTIF	1.2105	1.5823
	P35221-2;P35221;REV__Q9P2T0;REV__Q9P2T0-2	Catenin alpha-1	CTNNA1	1.2231	1.2156
	P26232-5;P26232;P26232-2;P26232-3;P26232-6;P26232-4	Catenin alpha-2	CTNNA2	1.0123	0.82119
	Q9UI47;Q9UI47-2	Catenin alpha-3	CTNNA3	1.2335	1.4032
	Q9UBT7;Q9UBT7-2;Q9UBT7-3	Alpha-catulin	CTNNAL1	0.94701	1.3457
	P35222;P35222-2	Catenin beta-1	CTNNB1	1.1752	1.2316
	Q8WYA6;Q8WYA6-2;Q8WYA6-3	Beta-catenin-like protein 1	CTNNBL1	1.0717	1.0442
	O60716-3;O60716-5;O60716-11;O60716-13;O60716;O60716-2;O60716-9;O60716-10;O60716-7;O60716-8;O60716-15;O60716-16;O60716-19;O60716-21;O60716-4;O60716-6;O60716-12;O60716-14;O60716-17;O60716-18;O60716-23;O60716-24;O60716-20;O60716-22;O60716-27;O60716-29;O60716-25;O60716-26;O60716-31;O60716-32;O60716-28;O60716-30	Catenin delta-1	CTNND1	1.1034	1.086
	P17812	CTP synthase 1	CTPS	1.01	0.99002
	Q9NRF8	CTP synthase 2	CTPS2	0.81783	0.86181
	Q6PD62	RNA polymerase-associated protein CTR9 homolog	CTR9	1.0448	1.0872
	P10619	Lysosomal protective protein;Lysosomal protective protein 32 kDa chain;Lysosomal protective protein 20 kDa chain	CTSA	1.4055	1.4949
	P07858	Cathepsin B;Cathepsin B light chain;Cathepsin B heavy chain	CTSB	0.83354	0.8392
	P53634;P53634-3;P53634-2	Dipeptidyl peptidase 1;Dipeptidyl peptidase 1 exclusion domain chain;Dipeptidyl peptidase 1 heavy chain;Dipeptidyl peptidase 1 light chain	CTSC	1.1477	1.0387
	P07339	Cathepsin D;Cathepsin D light chain;Cathepsin D heavy chain	CTSD	0.89138	0.90455
	P07711	Cathepsin L1;Cathepsin L1 heavy chain;Cathepsin L1 light chain	CTSL1	1.2418	1.4078
	Q9UBR2	Cathepsin Z	CTSZ	0.67318	0.79529
	Q14247;Q14247-3	Src substrate cortactin	CTTN	1.001	1.0108
	Q9P2B4	CTTNBP2 N-terminal-like protein	CTTNBP2NL	0.99487	0.89881
	Q7Z7A3	Cytoplasmic tRNA 2-thiolation protein 1	CTU1	0.90861	1.0492
	Q2VPK5;Q2VPK5-5;Q2VPK5-3	Cytoplasmic tRNA 2-thiolation protein 2	CTU2	1.1037	0.84897
	Q9NWM3;Q9NWM3-2	CUE domain-containing protein 1	CUEDC1	0.51672	0.5054
	Q13616	Cullin-1	CUL1	0.882	0.94139
	Q13617	Cullin-2	CUL2	0.99721	1.0556
	Q13618;Q13618-3	Cullin-3	CUL3	0.89736	0.91361
	Q13619;Q13619-2	Cullin-4A	CUL4A	0.87659	0.93769
	Q13620;Q13620-1	Cullin-4B	CUL4B	1.0343	1.0914
	Q93034	Cullin-5	CUL5	1.0818	1.1087
	Q14999	Cullin-7	CUL7	0.95934	0.93104
	Q8IWT3;Q8IWT3-3	Cullin-9	CUL9	0.87898	0.98059
	O60888-2;O60888;O60888-3	Protein CutA	CUTA	1.1814	1.2415
	Q9NTM9	Copper homeostasis protein cutC homolog	CUTC	1.1184	1.1156
	Q13948;Q13948-2	Protein CASP	CUX1	1.4677	0.95126
	P39880-3;P39880;P39880-2;P39880-5;P39880-4;P39880-6	Homeobox protein cut-like 1	CUX1	0.89493	0.84602
	Q9P013	Protein CWC15 homolog	CWC15	1.0733	1.0496
	Q9HCG8	Pre-mRNA-splicing factor CWC22 homolog	CWC22	0.96943	1.0901
	Q9NXE8;Q9NXE8-2	Pre-mRNA-splicing factor CWC25 homolog	CWC25	1.0945	1.0204
	Q6UX04;Q6UX04-2	Peptidyl-prolyl cis-trans isomerase CWC27 homolog	CWC27	1.0987	1.1008
	Q69YN2;Q69YN2-3;Q69YN2-2	CWF19-like protein 1	CWF19L1	1.004	0.95355
	Q2TBE0;Q2TBE0-2;Q2TBE0-3	CWF19-like protein 2	CWF19L2	NaN	1.1802
	P78310;P78310-2;P78310-4	Coxsackievirus and adenovirus receptor	CXADR	1.319	1.4075
	Q9BVG4	UPF0368 protein Cxorf26	CXorf26	1.2891	1.1728
	Q8TB03;Q8TB03-3;Q8TB03-2	Uncharacterized protein CXorf38	CXorf38	0.84627	0.70978
	Q9NQM4	Uncharacterized protein CXorf41	CXorf41	0.48914	NaN
	Q9H5V9	UPF0428 protein CXorf56	CXorf56	0.96019	0.99797
	Q86X51	Uncharacterized protein CXorf67	CXorf67	0.7581	0.69092
	Q9P0U4-2;Q9P0U4;P36959	CpG-binding protein	CXXC1	0.9145	1.0209
	O14569	Cytochrome b561 domain-containing protein 2	CYB561D2	1.5659	1.3018
	P00167;P00167-2	Cytochrome b5	CYB5A	1.4511	1.4232
	O43169	Cytochrome b5 type B	CYB5B	1.0994	1.1816
	Q9UHQ9	NADH-cytochrome b5 reductase 1	CYB5R1	0.93115	1.1328
	P00387-3;P00387;P00387-2	NADH-cytochrome b5 reductase 3;NADH-cytochrome b5 reductase 3 membrane-bound form;NADH-cytochrome b5 reductase 3 soluble form	CYB5R3	1.2006	1.341
	Q7L1T6	Cytochrome b5 reductase 4	CYB5R4	2.0801	1.0929
	Q53TN4	Cytochrome b reductase 1	CYBRD1	1.0146	NaN
	P08574	Cytochrome c1, heme protein, mitochondrial	CYC1	1.0011	1.1971
	P99999;CON__P62894	Cytochrome c	CYCS	0.90329	0.90552
	Q7L576;Q7L576-2;Q7L576-3	Cytoplasmic FMR1-interacting protein 1	CYFIP1	1.0269	1.0872
	Q96F07-2;Q96F07	Cytoplasmic FMR1-interacting protein 2	CYFIP2	1.1057	1.1869
	Q6ZMK1;Q6ZMK1-2	Cysteine and histidine-rich protein 1	CYHR1	0.82371	0.83364
	Q6UW02	Cytochrome P450 20A1	CYP20A1	0.96671	0.97388
	Q96SQ9-2;Q96SQ9	Cytochrome P450 2S1	CYP2S1	NaN	0.93973
	Q16850;Q16850-2	Lanosterol 14-alpha demethylase	CYP51A1	1.4676	1.4954
	O00622	Protein CYR61	CYR61	1.47	1.1394
	Q15438;Q15438-2	Cytohesin-1	CYTH1	1.2057	0.89992
	O43739;O43739-2;Q99418;Q99418-2	Cytohesin-3;Cytohesin-2	CYTH3;CYTH2	1.1715	1.0945
	Q86T65	Disheveled-associated activator of morphogenesis 2	DAAM2	0.8621	1.1552
	P98082;P98082-3;P98082-2	Disabled homolog 2	DAB2	1.1167	1.1562
	Q5VWQ8;Q5VWQ8-2;Q5VWQ8-4;Q5VWQ8-3	Disabled homolog 2-interacting protein	DAB2IP	0.60343	0.85634
	P61803	Dolichyl-diphosphooligosaccharide--protein glycosyltransferase subunit DAD1	DAD1	1.0734	1.1759
	Q14118	Dystroglycan;Alpha-dystroglycan;Beta-dystroglycan	DAG1	1.6318	1.7295
	Q8NCG7;Q8NCG7-4;Q8NCG7-2	Sn1-specific diacylglycerol lipase beta	DAGLB	0.79478	0.83923
	Q3LXA3	Bifunctional ATP-dependent dihydroxyacetone kinase/FAD-AMP lyase (cyclizing);ATP-dependent dihydroxyacetone kinase;FAD-AMP lyase (cyclizing)	DAK	1.0726	1.1085
	P51397	Death-associated protein 1	DAP	1.059	1.1297
	P51398;P51398-2	28S ribosomal protein S29, mitochondrial	DAP3	0.92772	0.95453
	O43293;O43293-2	Death-associated protein kinase 3	DAPK3	1.0363	1.1955
	P14868	Aspartate--tRNA ligase, cytoplasmic	DARS	0.86222	0.88947
	Q6PI48	Aspartate--tRNA ligase, mitochondrial	DARS2	0.70312	0.75547
	Q9UER7;Q9UER7-2	Death domain-associated protein 6	DAXX	0.90142	0.8622
	Q96EP5;Q96EP5-2	DAZ-associated protein 1	DAZAP1	1.2448	0.90167
	P07108;P07108-5;P07108-4;P07108-2;P07108-3	Acyl-CoA-binding protein	DBI	1.0736	1.112
	Q16643;Q16643-2	Drebrin	DBN1	1.1137	1.0842
	Q9UJU6	Drebrin-like protein	DBNL	0.95015	0.91437
	Q9UK59;Q9UK59-2	Lariat debranching enzyme	DBR1	1.5305	0.93231
	P11182	Lipoamide acyltransferase component of branched-chain alpha-keto acid dehydrogenase complex, mitochondrial	DBT	1.1346	1.0375
	Q5QP82;Q5QP82-2	DDB1- and CUL4-associated factor 10	DCAF10	1.0463	0.32262
	Q8TEB1;Q8TEB1-2;Q8TEB1-3	DDB1- and CUL4-associated factor 11	DCAF11	0.95598	0.77905
	Q5VU92	DDB1- and CUL4-associated factor 12-like protein 1	DCAF12L1	0.70133	0.98194
	Q9NV06;Q9NV06-2	DDB1- and CUL4-associated factor 13	DCAF13	1.0025	1.1399
	Q9NXF7	DDB1- and CUL4-associated factor 16	DCAF16	0.99894	0.97969
	Q8WV16;Q8WV16-3;Q8WV16-2	DDB1- and CUL4-associated factor 4	DCAF4	1.4477	1.5288
	Q58WW2-3;Q58WW2-4;Q58WW2-2;Q58WW2	DDB1- and CUL4-associated factor 6	DCAF6	0.96853	0.87227
	P61962	DDB1- and CUL4-associated factor 7	DCAF7	0.91422	0.90516
	P0C7V8	DDB1- and CUL4-associated factor 8-like protein 2	DCAF8L2	0.9994	1.4299
	Q8WVC6;Q8WVC6-2	Dephospho-CoA kinase domain-containing protein	DCAKD	1.1351	1.034
	Q8N8Z6;Q8N8Z6-2	Discoidin, CUB and LCCL domain-containing protein 1	DCBLD1	0.83301	0.94453
	Q96PD2-2;Q96PD2	Discoidin, CUB and LCCL domain-containing protein 2	DCBLD2	1.1708	1.2008
	P27707	Deoxycytidine kinase	DCK	0.93603	0.98005
	O15075;O15075-2;O15075-4;O15075-3	Serine/threonine-protein kinase DCLK1	DCLK1	NaN	1.8745
	Q9NPI6	mRNA-decapping enzyme 1A	DCP1A	1.4075	1.4073
	Q8IZD4	mRNA-decapping enzyme 1B	DCP1B	1.1114	1.0743
	Q96C86	m7GpppX diphosphatase	DCPS	1.1733	1.1652
	P32321-2;P32321	Deoxycytidylate deaminase	DCTD	0.95879	0.98435
	Q14203;Q14203-2	Dynactin subunit 1	DCTN1	0.88177	0.84794
	Q13561-2;Q13561-3;Q13561	Dynactin subunit 2	DCTN2	0.90367	0.85893
	O75935;O75935-3;O75935-2	Dynactin subunit 3	DCTN3	0.92547	0.92979
	Q9UJW0-3;Q9UJW0;Q9UJW0-2	Dynactin subunit 4	DCTN4	0.80972	0.8448
	O00399	Dynactin subunit 6	DCTN6	0.9271	1.0033
	Q9H773	dCTP pyrophosphatase 1	DCTPP1	0.85447	0.96481
	Q96GG9	DCN1-like protein 1	DCUN1D1	1.1354	1.0552
	Q9BTE7	DCN1-like protein 5	DCUN1D5	1.0326	1.0488
	Q7Z4W1	L-xylulose reductase	DCXR	0.87653	0.9468
	O94760;O94760-2	N(G),N(G)-dimethylarginine dimethylaminohydrolase 1	DDAH1	1.1514	1.159
	O95865	N(G),N(G)-dimethylarginine dimethylaminohydrolase 2	DDAH2	0.83078	0.81627
	Q16531	DNA damage-binding protein 1	DDB1	1.018	1.0203
	Q92466;Q92466-2;Q92466-4;Q92466-5;Q92466-3	DNA damage-binding protein 2	DDB2	1.2422	1.1364
	Q8NEL9;Q8NEL9-2;Q8NEL9-3	Phospholipase DDHD1	DDHD1	1.1088	1.1757
	Q5TDH0-3;Q5TDH0;Q5TDH0-2	Protein DDI1 homolog 2	DDI2	0.82023	0.95749
	P39656	Dolichyl-diphosphooligosaccharide--protein glycosyltransferase 48 kDa subunit	DDOST	1.0099	1.274
	Q96HY6;Q96HY6-2	DDRGK domain-containing protein 1	DDRGK1	0.81768	0.94279
	A6NHG4;P30046	D-dopachrome decarboxylase-like protein;D-dopachrome decarboxylase	DDTL;DDT	1.0914	1.1158
	Q92499	ATP-dependent RNA helicase DDX1	DDX1	1.0875	1.0478
	Q13206	Probable ATP-dependent RNA helicase DDX10	DDX10	1.1044	1.0745
	Q92841;Q92841-3;Q92841-2;Q92841-1	Probable ATP-dependent RNA helicase DDX17	DDX17	0.86634	0.82698
	Q9NVP1	ATP-dependent RNA helicase DDX18	DDX18	1.0329	1.0515
	Q9NUU7	ATP-dependent RNA helicase DDX19A	DDX19A	1.0123	1.0719
	Q9UMR2;Q9UMR2-2;Q9UMR2-3	ATP-dependent RNA helicase DDX19B	DDX19B	NaN	1.5573
	Q9UHI6	Probable ATP-dependent RNA helicase DDX20	DDX20	1.0725	1.1155
	Q9NR30;Q9NR30-2	Nucleolar RNA helicase 2	DDX21	1.1131	1.1466
	Q9BUQ8	Probable ATP-dependent RNA helicase DDX23	DDX23	1.0513	1.0431
	Q9GZR7	ATP-dependent RNA helicase DDX24	DDX24	0.72291	0.66692
	Q9UHL0;Q9UHL0-2	ATP-dependent RNA helicase DDX25	DDX25	NaN	0.76024
	Q96GQ7	Probable ATP-dependent RNA helicase DDX27	DDX27	0.90979	0.92391
	Q9H8H2;Q9H8H2-2;Q9H8H2-4;Q9H8H2-3	Probable ATP-dependent RNA helicase DDX31	DDX31	0.85769	0.9431
	O00148	ATP-dependent RNA helicase DDX39A	DDX39A	1.4161	1.2648
	Q13838-2;Q13838	Spliceosome RNA helicase DDX39B	DDX39B	0.99253	0.97297
	O00571;O15523	ATP-dependent RNA helicase DDX3X;ATP-dependent RNA helicase DDX3Y	DDX3X;DDX3Y	0.84632	0.83641
	Q9UJV9	Probable ATP-dependent RNA helicase DDX41	DDX41	1.1764	1.0482
	Q86XP3;Q86XP3-2	ATP-dependent RNA helicase DDX42	DDX42	0.9674	0.98215
	Q9NXZ2	Probable ATP-dependent RNA helicase DDX43	DDX43	1.0467	1.3089
	Q7L014	Probable ATP-dependent RNA helicase DDX46	DDX46	1.0624	1.0619
	Q9H0S4	Probable ATP-dependent RNA helicase DDX47	DDX47	1.071	1.078
	Q9Y6V7	Probable ATP-dependent RNA helicase DDX49	DDX49	1.1259	1.1745
	P17844	Probable ATP-dependent RNA helicase DDX5	DDX5	1.046	1.0136
	Q9BQ39	ATP-dependent RNA helicase DDX50	DDX50	0.92643	0.96406
	Q8N8A6	ATP-dependent RNA helicase DDX51	DDX51	1.0894	1.1059
	Q9Y2R4	Probable ATP-dependent RNA helicase DDX52	DDX52	1.1697	1.1593
	Q8TDD1	ATP-dependent RNA helicase DDX54	DDX54	0.97783	NaN
	Q8NHQ9	ATP-dependent RNA helicase DDX55	DDX55	0.95391	1.0981
	Q9NY93	Probable ATP-dependent RNA helicase DDX56	DDX56	1.0151	1.0821
	O95786;O95786-2	Probable ATP-dependent RNA helicase DDX58	DDX58	1.5243	1.5563
	P26196	Probable ATP-dependent RNA helicase DDX6	DDX6	0.85843	0.87439
	Q5H9U9;Q5H9U9-2;Q8IY21	Probable ATP-dependent RNA helicase DDX60-like	DDX60L	0.73563	0.86156
	Q16698	2,4-dienoyl-CoA reductase, mitochondrial	DECR1	0.94283	0.9483
	O75618-2;O75618	Death effector domain-containing protein	DEDD	NaN	0.8132
	O15121	Sphingolipid delta(4)-desaturase DES1	DEGS1	0.89374	0.74662
	P35659;P35659-2	Protein DEK	DEK	0.99	0.97655
	Q9ULE3;Q9ULE3-2	DENN domain-containing protein 2A	DENND2A	1.3414	1.0995
	Q7Z401	C-myc promoter-binding protein	DENND4A	1.0451	1.0055
	Q5VZ89;Q5VZ89-6;Q5VZ89-5;Q5VZ89-2;Q5VZ89-3;Q5VZ89-4	DENN domain-containing protein 4C	DENND4C	1.0249	0.94104
	O43583	Density-regulated protein	DENR	0.94666	0.91233
	Q9Y315	Putative deoxyribose-phosphate aldolase	DERA	1.0174	1.0101
	Q9BUN8;Q9BUN8-2	Derlin-1	DERL1	0.7479	0.81298
	Q9GZP9	Derlin-2	DERL2	0.9523	0.99202
	Q8TE02-4;Q8TE02;Q8TE02-2;Q8TE02-3	Dermal papilla-derived protein 6	DERP6	1.2195	1.3639
	P17661	Desmin	DES	1.0788	0.90248
	O00273;O00273-2	DNA fragmentation factor subunit alpha	DFFA	0.8652	0.93849
	O60443	Non-syndromic hearing impairment protein 5	DFNA5	0.77011	0.81326
	O75907	Diacylglycerol O-acyltransferase 1	DGAT1	0.85973	0.9532
	Q8WYQ5;Q8WYQ5-3;Q8WYQ5-2	Microprocessor complex subunit DGCR8	DGCR8	1.1003	0.83908
	P23743;P23743-2	Diacylglycerol kinase alpha	DGKA	0.78506	0.82825
	Q86XP1;Q86XP1-2;Q86XP1-3	Diacylglycerol kinase eta	DGKH	0.97354	1.0997
	Q16854;Q16854-5;Q16854-3;Q16854-2;Q16854-4	Deoxyguanosine kinase, mitochondrial	DGUOK	0.85219	1.1523
	Q15392	Delta(24)-sterol reductase	DHCR24	0.59421	0.83292
	Q9UBM7	7-dehydrocholesterol reductase	DHCR7	0.98374	1.1033
	Q86SQ9-2;Q86SQ9;Q86SQ9-3	Dehydrodolichyl diphosphate synthase	DHDDS	1.1441	0.88379
	P00374;Q86XF0	Dihydrofolate reductase	DHFR	1.1538	0.94884
	Q02127	Dihydroorotate dehydrogenase (quinone), mitochondrial	DHODH	1.15	1.0355
	P49366;P49366-2	Deoxyhypusine synthase	DHPS	0.79269	0.69395
	Q6UWP2;Q6UWP2-2	Dehydrogenase/reductase SDR family member 11	DHRS11	1.3877	1.3604
	Q6UX07;Q6UX07-2	Dehydrogenase/reductase SDR family member 13	DHRS13	1.1927	0.56266
	Q13268;Q13268-2	Dehydrogenase/reductase SDR family member 2	DHRS2	0.077236	0.042313
	Q9BTZ2;Q9BTZ2-4;Q9BTZ2-5;Q6PKH6-2;Q9BTZ2-2;Q9BTZ2-7;Q9BTZ2-3	Dehydrogenase/reductase SDR family member 4	DHRS4	0.54447	0.56816
	Q9Y394;Q9Y394-2	Dehydrogenase/reductase SDR family member 7	DHRS7	1.1242	1.3131
	Q6IAN0	Dehydrogenase/reductase SDR family member 7B	DHRS7B	1.0026	1.0912
	O43143	Putative pre-mRNA-splicing factor ATP-dependent RNA helicase DHX15	DHX15	1.0014	0.98223
	O60231	Putative pre-mRNA-splicing factor ATP-dependent RNA helicase DHX16	DHX16	0.93009	0.93543
	Q7Z478	ATP-dependent RNA helicase DHX29	DHX29	0.92369	0.98279
	Q7L2E3	Putative ATP-dependent RNA helicase DHX30	DHX30	1.2152	1.1864
	Q9H6R0;Q9H6R0-2	Putative ATP-dependent RNA helicase DHX33	DHX33	1.1995	1.4545
	Q14147	Probable ATP-dependent RNA helicase DHX34	DHX34	0.97265	1.0063
	Q9H2U1;Q9H2U1-2;Q9H2U1-3	Probable ATP-dependent RNA helicase DHX36	DHX36	0.99735	1.03
	Q8IY37	Probable ATP-dependent RNA helicase DHX37	DHX37	1.3476	1.0528
	Q92620	Pre-mRNA-splicing factor ATP-dependent RNA helicase PRP16	DHX38	1.1185	1.0766
	Q8IX18;Q8IX18-3	Probable ATP-dependent RNA helicase DHX40	DHX40	0.85751	0.79857
	Q6P158;Q6P158-2;Q6P158-3	Putative ATP-dependent RNA helicase DHX57	DHX57	1.0665	1.0929
	Q14562	ATP-dependent RNA helicase DHX8	DHX8	1.0809	1.0169
	Q08211;Q08211-2	ATP-dependent RNA helicase A	DHX9	0.96827	0.97698
	Q9NR28;Q9NR28-2;Q9NR28-3	Diablo homolog, mitochondrial	DIABLO	1.1067	1.1078
	O60610;O60610-2	Protein diaphanous homolog 1	DIAPH1	1.0889	1.1046
	O60879;O60879-3;O60879-2	Protein diaphanous homolog 2	DIAPH2	0.95792	0.92601
	Q9UPY3	Endoribonuclease Dicer	DICER1	0.57757	0.68338
	Q9BTC0;Q9BTC0-1;Q9BTC0-3;Q9BTC0-2	Death-inducer obliterator 1	DIDO1	0.79084	0.77966
	Q68CQ4	Digestive organ expansion factor homolog	DIEXF	1.0505	1.1887
	Q9UNQ2	Probable dimethyladenosine transferase	DIMT1	1.0303	1.0925
	Q9P265	Disco-interacting protein 2 homolog B	DIP2B	0.78901	0.79413
	Q9Y2L1;Q9Y2L1-2	Exosome complex exonuclease RRP44	DIS3	1.0074	1.0677
	Q8IYB7;Q8IYB7-2;Q8IYB7-3	DIS3-like exonuclease 2	DIS3L2	0.99226	0.98441
	Q9NRI5;Q9NRI5-2;Q9NRI5-5;Q9NRI5-8;Q9NRI5-3;Q9NRI5-6;Q9NRI5-7;Q9NRI5-4	Disrupted in schizophrenia 1 protein	DISC1	NaN	1.0522
	O60832;O60832-2	H/ACA ribonucleoprotein complex subunit 4	DKC1	0.97743	0.96672
	Q9UBP4	Dickkopf-related protein 3	DKK3	0.97487	NaN
	P10515	Dihydrolipoyllysine-residue acetyltransferase component of pyruvate dehydrogenase complex, mitochondrial	DLAT	0.8259	0.81615
	Q96QB1;Q96QB1-1;Q96QB1-3	Rho GTPase-activating protein 7	DLC1	1.0355	1.0191
	P09622	Dihydrolipoyl dehydrogenase, mitochondrial	DLD	1.0323	1.0745
	Q12959-2;Q12959-4;Q12959-7;Q12959;Q12959-6;Q12959-3;Q12959-5;P78352-2;P78352	Disks large homolog 1	DLG1	1.1126	1.0927
	Q8TDM6;Q8TDM6-4;Q8TDM6-2;Q8TDM6-3;Q8TDM6-5	Disks large homolog 5	DLG5	0.81757	0.75262
	Q9Y2H0;Q9Y2H0-1;Q9Y2H0-3	Disks large-associated protein 4	DLGAP4	1.1007	0.82927
	Q15398;Q15398-1	Disks large-associated protein 5	DLGAP5	0.81179	0.74936
	P36957	Dihydrolipoyllysine-residue succinyltransferase component of 2-oxoglutarate dehydrogenase complex, mitochondrial	DLST	0.80888	0.8134
	Q9NPF5	DNA methyltransferase 1-associated protein 1	DMAP1	1.0619	1.061
	Q09019	Dystrophia myotonica WD repeat-containing protein	DMWD	0.94063	0.95418
	Q8TDJ6;Q8TDJ6-2	DmX-like protein 2	DMXL2	0.67931	1.2877
	P51530;P51530-3;P51530-2	DNA2-like helicase	DNA2	1.0563	1.1239
	Q9P2D7;Q9P2D7-4;Q9P2D7-2;Q9P2D7-5;Q9P2D7-3	Dynein heavy chain 1, axonemal	DNAH1	1.1105	1.3831
	Q96DT5	Dynein heavy chain 11, axonemal	DNAH11	1.0997	1.1805
	Q9P225;Q9P225-2	Dynein heavy chain 2, axonemal	DNAH2	1.1552	0.96958
	Q96JB1;Q96JB1-2	Dynein heavy chain 8, axonemal	DNAH8	0.91542	1.0977
	P31689	DnaJ homolog subfamily A member 1	DNAJA1	0.99903	0.96922
	O60884	DnaJ homolog subfamily A member 2	DNAJA2	0.96806	0.94361
	Q96EY1;Q96EY1-2	DnaJ homolog subfamily A member 3, mitochondrial	DNAJA3	0.90828	0.77159
	Q8WW22-2;Q8WW22	DnaJ homolog subfamily A member 4	DNAJA4	1.1318	1.0022
	P25685	DnaJ homolog subfamily B member 1	DNAJB1	0.84896	0.83671
	Q9UBS4	DnaJ homolog subfamily B member 11	DNAJB11	1.1894	1.1701
	Q9NXW2;Q9NXW2-2	DnaJ homolog subfamily B member 12	DNAJB12	0.91461	0.90963
	Q8TBM8;Q8TBM8-2	DnaJ homolog subfamily B member 14	DNAJB14	4.0621	NaN
	P25686;P25686-2	DnaJ homolog subfamily B member 2	DNAJB2	1.116	1.0828
	Q9UDY4	DnaJ homolog subfamily B member 4	DNAJB4	1.5334	1.5744
	O75953	DnaJ homolog subfamily B member 5	DNAJB5	0.82071	0.98131
	O75190;O75190-3;O75190-2;Q8NHS0	DnaJ homolog subfamily B member 6	DNAJB6	1.2733	1.2859
	Q96KC8	DnaJ homolog subfamily C member 1	DNAJC1	0.81445	0.77781
	Q8IXB1	DnaJ homolog subfamily C member 10	DNAJC10	1.0932	1.1019
	Q9NVH1;Q9NVH1-3;Q9NVH1-2	DnaJ homolog subfamily C member 11	DNAJC11	0.97957	1.0624
	O75165	DnaJ homolog subfamily C member 13	DNAJC13	1.0474	1.0681
	Q9NVM6	DnaJ homolog subfamily C member 17	DNAJC17	0.79749	0.77825
	Q96DA6	Mitochondrial import inner membrane translocase subunit TIM14	DNAJC19	0.81708	0.83387
	Q99543	DnaJ homolog subfamily C member 2	DNAJC2	1.0079	1.0337
	Q5F1R6-2;Q5F1R6-3;Q5F1R6	DnaJ homolog subfamily C member 21	DNAJC21	0.93809	0.98002
	Q13217	DnaJ homolog subfamily C member 3	DNAJC3	1.0228	0.97646
	Q9H3Z4;Q9H3Z4-2	DnaJ homolog subfamily C member 5	DNAJC5	0.81481	0.97491
	Q99615	DnaJ homolog subfamily C member 7	DNAJC7	1.1566	1.2111
	O75937	DnaJ homolog subfamily C member 8	DNAJC8	1.064	1.0725
	Q8WXX5	DnaJ homolog subfamily C member 9	DNAJC9	0.98756	1.0053
	Q4LDG9;Q4LDG9-3;Q4LDG9-2	Dynein light chain 1, axonemal	DNAL1	0.93485	0.92536
	P49184	Deoxyribonuclease-1-like 1	DNASE1L1	0.66299	0.88735
	O00115	Deoxyribonuclease-2-alpha	DNASE2	1.2418	1.1369
	Q96M86	Dynein heavy chain domain-containing protein 1	DNHD1	1.1429	0.88542
	Q05193;Q05193-2;Q05193-4;Q05193-3;Q05193-5	Dynamin-1	DNM1	0.91934	0.95269
	O00429;O00429-6;O00429-3;O00429-5	Dynamin-1-like protein	DNM1L	NaN	0.99351
	P50570	Dynamin-2	DNM2	0.95898	0.95227
	Q9UQ16-4;Q9UQ16;Q9UQ16-3;Q9UQ16-2	Dynamin-3	DNM3	1.0006	0.9796
	Q6XZF7;Q6XZF7-2	Dynamin-binding protein	DNMBP	0.65487	0.72136
	P26358-2;P26358;P26358-3	DNA (cytosine-5)-methyltransferase 1	DNMT1	0.84972	0.84206
	Q9ULA0	Aspartyl aminopeptidase	DNPEP	1.0599	1.0301
	Q9H147	Deoxynucleotidyltransferase terminal-interacting protein 1	DNTTIP1	1.8884	1.2485
	Q5QJE6	Deoxynucleotidyltransferase terminal-interacting protein 2	DNTTIP2	1.0973	1.1719
	Q14185	Dedicator of cytokinesis protein 1	DOCK1	0.69437	0.84924
	Q96BY6;Q96BY6-2	Dedicator of cytokinesis protein 10	DOCK10	1.1788	1.2395
	Q9H7D0;Q9H7D0-2	Dedicator of cytokinesis protein 5	DOCK5	1.061	0.99522
	Q96HP0	Dedicator of cytokinesis protein 6	DOCK6	0.62249	0.7944
	Q96N67;Q96N67-6;Q96N67-2;Q96N67-5;Q96N67-3;Q96N67-4	Dedicator of cytokinesis protein 7	DOCK7	1.0595	1.0686
	Q9BZ29-4;Q9BZ29;Q9BZ29-5;Q9BZ29-3	Dedicator of cytokinesis protein 9	DOCK9	0.95577	1.0425
	Q9BU89	Deoxyhypusine hydroxylase	DOHH	0.73437	0.77923
	Q9BVM2	Protein DPCD	DPCD	0.85271	0.90595
	Q92785	Zinc finger protein ubi-d4	DPF2	1.0976	1.0729
	Q9H2P9-5;Q9H2P9;Q9H2P9-4;Q9H2P9-6;Q9H2P9-2;Q9H2P9-3	Diphthine synthase	DPH5	1.0437	1.1117
	O60762	Dolichol-phosphate mannosyltransferase	DPM1	1.1376	1.1997
	Q9P2X0-2;Q9P2X0	Dolichol-phosphate mannosyltransferase subunit 3	DPM3	1.1467	1.3334
	Q9NY33;Q9NY33-2	Dipeptidyl peptidase 3	DPP3	0.90404	0.94928
	Q9UHL4	Dipeptidyl peptidase 2	DPP7	1.1785	1.3911
	Q6V1X1;Q6V1X1-3;Q6V1X1-5;Q6V1X1-2;Q6V1X1-4;Q6V1X1-6	Dipeptidyl peptidase 8	DPP8	0.92706	0.93786
	Q86TI2-2;Q86TI2;Q86TI2-4;Q86TI2-3;Q86TI2-5	Dipeptidyl peptidase 9	DPP9	0.90537	0.86481
	Q2PZI1;Q2PZI1-2	Protein dpy-19 homolog 1	DPY19L1	1.1653	1.2717
	Q6ZPD9;Q6ZPD9-2	Protein dpy-19 homolog 3	DPY19L3	1.1747	1.18
	Q9C005	Protein dpy-30 homolog	DPY30	0.96469	0.98075
	Q16555	Dihydropyrimidinase-related protein 2	DPYSL2	1.0688	1.0488
	Q14195-2;Q14195;Q14117	Dihydropyrimidinase-related protein 3	DPYSL3	0.65307	0.65637
	O14531	Dihydropyrimidinase-related protein 4	DPYSL4	0.69284	0.59908
	Q9BPU6	Dihydropyrimidinase-related protein 5	DPYSL5	1.0934	1.8914
	Q8TE96;Q8TE96-2;Q8TE96-3	ATP-dependent RNA helicase DQX1	DQX1	1.3683	0.2074
	Q01658	Protein Dr1	DR1	1.0747	1.022
	Q6UX65	DNA damage-regulated autophagy modulator protein 2	DRAM2	1.2609	1.6937
	Q14919-2;Q14919	Dr1-associated corepressor	DRAP1	1.039	1.0384
	Q9Y295	Developmentally-regulated GTP-binding protein 1	DRG1	0.87791	0.90433
	P55039	Developmentally-regulated GTP-binding protein 2	DRG2	0.87008	0.90242
	Q9NRR4;Q9NRR4-2;Q9NRR4-3	Ribonuclease 3	DROSHA	1.076	NaN
	Q9BVC3	Sister chromatid cohesion protein DCC1	DSCC1	0.67033	0.65877
	O14972	Down syndrome critical region protein 3	DSCR3	0.86302	1.0311
	Q14126	Desmoglein-2	DSG2	0.94372	0.98509
	Q9H410;Q9H410-2	Kinetochore-associated protein DSN1 homolog	DSN1	1.0118	0.88919
	P15924;P15924-2	Desmoplakin	DSP	1.0086	0.90664
	Q03001;Q03001-8;Q03001-9;Q03001-13;Q03001-10	Dystonin	DST	1.1248	1.2637
	P60981;P60981-2	Destrin	DSTN	0.80772	0.78869
	Q8TEA8	D-tyrosyl-tRNA(Tyr) deacylase 1	DTD1	0.93484	0.91972
	Q9NZJ0;Q9NZJ0-2	Denticleless protein homolog	DTL	0.85092	0.79658
	O60941;O60941-4;O60941-2;O60941-5;O60941-3	Dystrobrevin beta	DTNB	1.1583	1.3638
	Q96EV8;Q96EV8-2	Dysbindin	DTNBP1	0.97515	0.43511
	Q8TDB6	E3 ubiquitin-protein ligase DTX3L	DTX3L	NaN	1.1052
	P23919	Thymidylate kinase	DTYMK	1.0897	1.0726
	Q9NX74	tRNA-dihydrouridine(20) synthase [NAD(P)+]-like	DUS2L	1.0745	0.83399
	Q96G46;Q96G46-2;Q96G46-3	tRNA-dihydrouridine(47) synthase [NAD(P)(+)]-like	DUS3L	0.94438	0.9687
	O75319;O75319-2	RNA/RNP complex-1-interacting phosphatase	DUSP11	1.0696	1.4639
	Q9UNI6	Dual specificity protein phosphatase 12	DUSP12	1.2162	1.1437
	Q9BY84	Dual specificity protein phosphatase 16	DUSP16	1.0827	1.0838
	Q9NRW4-2;Q9NRW4	Dual specificity protein phosphatase 22	DUSP22	1.2699	1.4393
	Q5VZP5	Inactive dual specificity phosphatase 27	DUSP27	1.2509	NaN
	P51452	Dual specificity protein phosphatase 3	DUSP3	1.1727	1.16
	P33316;P33316-2	Deoxyuridine 5-triphosphate nucleotidohydrolase, mitochondrial	DUT	0.95073	0.9167
	O14641	Segment polarity protein dishevelled homolog DVL-2	DVL2	0.88062	0.91873
	Q92997	Segment polarity protein dishevelled homolog DVL-3	DVL3	0.94501	1.0457
	Q14204	Cytoplasmic dynein 1 heavy chain 1	DYNC1H1	0.49308	0.50375
	Q13409;Q13409-5;Q13409-2;Q13409-3;Q13409-6	Cytoplasmic dynein 1 intermediate chain 2	DYNC1I2	0.53078	0.51819
	Q9Y6G9	Cytoplasmic dynein 1 light intermediate chain 1	DYNC1LI1	0.90059	0.87336
	O43237	Cytoplasmic dynein 1 light intermediate chain 2	DYNC1LI2	0.60312	0.57771
	Q8TCX1-2;Q8TCX1;Q8TCX1-3;Q8TCX1-5	Cytoplasmic dynein 2 light intermediate chain 1	DYNC2LI1	NaN	1.5984
	Q96FJ2;P63167	Dynein light chain 2, cytoplasmic	DYNLL2	0.85275	0.81705
	Q9NP97;Q8TF09;Q9NP97-2	Dynein light chain roadblock-type 1;Dynein light chain roadblock-type 2	DYNLRB1;DYNLRB2	0.58954	0.60595
	P63172	Dynein light chain Tctex-type 1	DYNLT1	0.5031	0.52859
	O75923-13;O75923-8;O75923-10;O75923-11;O75923-12;O75923-14;O75923-9;O75923-7;O75923-2;O75923-4;O75923-5;O75923-6;O75923;O75923-3;O75923-15	Dysferlin	DYSF	1.1639	0.98354
	Q8IYY4;Q8IYY4-2	Zinc finger protein DZIP1L	DZIP1L	1.2506	NaN
	Q16254	Transcription factor E2F4	E2F4	1.2169	1.1869
	O75461	Transcription factor E2F6	E2F6	1.263	1.5414
	Q66K89	Transcription factor E4F1	E4F1	0.79302	1.035
	Q5JPH6	Probable glutamate--tRNA ligase, mitochondrial	EARS2	0.8054	0.83605
	Q99848	Probable rRNA-processing protein EBP2	EBNA1BP2	0.96963	1.0573
	Q15125	3-beta-hydroxysteroid-Delta(8),Delta(7)-isomerase	EBP	1.3515	1.1031
	O95905	Protein SGT1	ECD	1.1161	0.9174
	P42892-2;P42892;P42892-4;P42892-3	Endothelin-converting enzyme 1	ECE1	0.88379	1.0018
	O60344;O60344-4	Endothelin-converting enzyme 2;Methyltransferase-like region;Endothelin-converting enzyme 2 region	ECE2	0.19053	0.84273
	Q13011	Delta(3,5)-Delta(2,4)-dienoyl-CoA isomerase, mitochondrial	ECH1	0.98382	0.96622
	Q9NTX5;Q9NTX5-2;Q9NTX5-6;Q9NTX5-5	Ethylmalonyl-CoA decarboxylase	ECHDC1	1.0385	1.108
	P30084	Enoyl-CoA hydratase, mitochondrial	ECHS1	0.35105	0.35959
	P42126;P42126-2	Enoyl-CoA delta isomerase 1, mitochondrial	ECI1	0.88263	0.84774
	O75521;O75521-2	Enoyl-CoA delta isomerase 2, mitochondrial	ECI2	0.98757	1.0757
	Q5VYK3	Proteasome-associated protein ECM29 homolog	ECM29	1.0075	1.0632
	Q9BQ95;Q9BQ95-2	Evolutionarily conserved signaling intermediate in Toll pathway, mitochondrial	ECSIT	1.0869	1.0825
	Q9H8V3-3;Q9H8V3;Q9H8V3-2	Protein ECT2	ECT2	1.0614	1.0607
	Q008S8	Epithelial cell-transforming sequence 2 oncogene-like	ECT2L	0.93106	1.0255
	Q96F86	Enhancer of mRNA-decapping protein 3	EDC3	1.2335	1.2222
	Q6P2E9;Q6P2E9-2	Enhancer of mRNA-decapping protein 4	EDC4	0.92535	0.89107
	Q9BZQ6	ER degradation-enhancing alpha-mannosidase-like 3	EDEM3	0.92558	0.88155
	O60869;O60869-2	Endothelial differentiation-related factor 1	EDF1	0.99005	0.95504
	O43854;O43854-2	EGF-like repeat and discoidin I-like domain-containing protein 3	EDIL3	1.594	1.7429
	Q15075	Early endosome antigen 1	EEA1	0.89489	0.8473
	O75530-2;O75530;O75530-3	Polycomb protein EED	EED	0.92739	0.94688
	P68104;Q5VTE0	Elongation factor 1-alpha 1;Putative elongation factor 1-alpha-like 3	EEF1A1;EEF1A1P5	0.9541	0.96406
	Q05639	Elongation factor 1-alpha 2	EEF1A2	0.60732	0.61288
	P24534	Elongation factor 1-beta	EEF1B2	0.96538	0.98352
	P29692-2;P29692	Elongation factor 1-delta	EEF1D	0.8975	0.87771
	O43324	Eukaryotic translation elongation factor 1 epsilon-1	EEF1E1	0.93239	1.0002
	P26641	Elongation factor 1-gamma	EEF1G	0.91453	0.95667
	P13639	Elongation factor 2	EEF2	0.87316	0.89847
	O00418	Eukaryotic elongation factor 2 kinase	EEF2K	0.92537	0.89534
	P57772	Selenocysteine-specific elongation factor	EEFSEC	0.5068	0.52315
	Q8IYU8	EF-hand domain-containing family member A1	EFHA1	0.87852	0.87685
	Q96C19;Q9BUP0	EF-hand domain-containing protein D2	EFHD2	0.84146	0.8547
	P98172	Ephrin-B1	EFNB1	1.2418	1.1786
	Q15768	Ephrin-B3	EFNB3	2.5873	1.029
	Q14156;Q14156-2;Q14156-3	Protein EFR3 homolog A	EFR3A	1.2191	1.0466
	Q7Z2Z2;Q7Z2Z2-2	Elongation factor Tu GTP-binding domain-containing protein 1	EFTUD1	1.2935	1.3385
	Q15029	116 kDa U5 small nuclear ribonucleoprotein component	EFTUD2	1.0017	0.99614
	P00533;P00533-3;P00533-4;P00533-2	Epidermal growth factor receptor	EGFR	1.8724	1.9237
	Q9GZT9;Q9GZT9-2;Q9GZT9-3	Egl nine homolog 1	EGLN1	1.0601	NaN
	Q8NDI1;Q8NDI1-2;Q8NDI1-3	EH domain-binding protein 1	EHBP1	0.98246	0.89749
	Q8N3D4	EH domain-binding protein 1-like protein 1	EHBP1L1	0.99974	0.9453
	Q9H4M9	EH domain-containing protein 1	EHD1	1.1093	1.1131
	Q9NZN4	EH domain-containing protein 2	EHD2	1.334	1.3014
	Q9NZN3	EH domain-containing protein 3	EHD3	1.2614	0.88252
	Q9H223	EH domain-containing protein 4	EHD4	1.1172	1.0993
	Q08426;Q08426-2	Peroxisomal bifunctional enzyme;Enoyl-CoA hydratase/3,2-trans-enoyl-CoA isomerase;3-hydroxyacyl-CoA dehydrogenase	EHHADH	1.0385	0.9549
	Q9H9B1;Q9H9B1-3;Q9H9B1-2;Q9H9B1-4	Histone-lysine N-methyltransferase EHMT1	EHMT1	0.98666	0.90773
	Q96KQ7;Q96KQ7-2	Histone-lysine N-methyltransferase EHMT2	EHMT2	1.0088	0.91313
	Q8N6I1;Q8N6I1-2	EP300-interacting inhibitor of differentiation 2	EID2	1.1863	1.3848
	Q8N9N8	Probable RNA-binding protein EIF1AD	EIF1AD	0.9518	0.94317
	O14602;P47813	Eukaryotic translation initiation factor 1A, Y-chromosomal;Eukaryotic translation initiation factor 1A, X-chromosomal	EIF1AY;EIF1AX	1.0671	1.0278
	O60739;P41567	Eukaryotic translation initiation factor 1b;Eukaryotic translation initiation factor 1	EIF1B;EIF1	0.85114	0.86676
	Q9BY44;Q9BY44-2	Eukaryotic translation initiation factor 2A	EIF2A	1.0858	1.0537
	P19525	Interferon-induced, double-stranded RNA-activated protein kinase	EIF2AK2	0.96154	0.97869
	Q9NZJ5	Eukaryotic translation initiation factor 2-alpha kinase 3	EIF2AK3	1.0495	1.4496
	Q9P2K8;Q9P2K8-2;Q9P2K8-3	Eukaryotic translation initiation factor 2-alpha kinase 4	EIF2AK4	1.0271	1.044
	Q14232	Translation initiation factor eIF-2B subunit alpha	EIF2B1	0.9907	0.98015
	P49770	Translation initiation factor eIF-2B subunit beta	EIF2B2	1.1559	1.1766
	Q9NR50;Q9NR50-2;Q9NR50-3	Translation initiation factor eIF-2B subunit gamma	EIF2B3	0.81759	1.0485
	Q9UI10;Q9UI10-3;Q9UI10-2	Translation initiation factor eIF-2B subunit delta	EIF2B4	1.0099	1.0184
	Q13144	Translation initiation factor eIF-2B subunit epsilon	EIF2B5	1.0311	1.0628
	Q9UL18	Protein argonaute-1	EIF2C1	1.2631	1.2009
	Q9UKV8;Q9UKV8-2	Protein argonaute-2	EIF2C2	0.76971	0.84672
	Q9H9G7;Q9H9G7-2	Protein argonaute-3	EIF2C3	0.96575	0.96761
	P41214;P41214-2	Eukaryotic translation initiation factor 2D	EIF2D	1.1384	0.93144
	P05198	Eukaryotic translation initiation factor 2 subunit 1	EIF2S1	1.0017	0.99718
	P20042	Eukaryotic translation initiation factor 2 subunit 2	EIF2S2	0.95211	1.0012
	P41091;Q2VIR3;Q2VIR3-2	Eukaryotic translation initiation factor 2 subunit 3;Putative eukaryotic translation initiation factor 2 subunit 3-like protein	EIF2S3;EIF2S3L	1.0261	1.0399
	Q14152	Eukaryotic translation initiation factor 3 subunit A	EIF3A	0.81316	0.81607
	P55884-2;P55884	Eukaryotic translation initiation factor 3 subunit B	EIF3B	0.78074	0.7918
	Q99613	Eukaryotic translation initiation factor 3 subunit C	EIF3C	0.80859	0.83902
	O15371	Eukaryotic translation initiation factor 3 subunit D	EIF3D	0.74446	0.74518
	P60228	Eukaryotic translation initiation factor 3 subunit E	EIF3E	0.81054	0.85462
	O00303	Eukaryotic translation initiation factor 3 subunit F	EIF3F	0.95671	0.94655
	O75821	Eukaryotic translation initiation factor 3 subunit G	EIF3G	0.97803	0.90617
	O15372	Eukaryotic translation initiation factor 3 subunit H	EIF3H	0.82734	0.87513
	Q13347	Eukaryotic translation initiation factor 3 subunit I	EIF3I	0.94367	0.92817
	O75822	Eukaryotic translation initiation factor 3 subunit J	EIF3J	1.0984	1.1296
	Q9UBQ5	Eukaryotic translation initiation factor 3 subunit K	EIF3K	0.96668	0.94096
	Q9Y262	Eukaryotic translation initiation factor 3 subunit L	EIF3L	0.8298	0.84808
	Q7L2H7	Eukaryotic translation initiation factor 3 subunit M	EIF3M	0.91421	0.94298
	P60842	Eukaryotic initiation factor 4A-I	EIF4A1	0.96931	1.0102
	Q14240-2;Q14240	Eukaryotic initiation factor 4A-II	EIF4A2	0.90873	1.0905
	P38919	Eukaryotic initiation factor 4A-III	EIF4A3	1.0948	1.1186
	P23588	Eukaryotic translation initiation factor 4B	EIF4B	0.96764	0.94372
	P06730-2;P06730;P06730-3	Eukaryotic translation initiation factor 4E	EIF4E	0.89939	0.95424
	O60573	Eukaryotic translation initiation factor 4E type 2	EIF4E2	0.98751	1.1166
	Q13541	Eukaryotic translation initiation factor 4E-binding protein 1	EIF4EBP1	0.67762	0.72063
	Q9NRA8;Q9NRA8-2	Eukaryotic translation initiation factor 4E transporter	EIF4ENIF1	0.91751	0.76131
	Q04637;Q04637-3;Q04637-4;Q04637-6	Eukaryotic translation initiation factor 4 gamma 1	EIF4G1	0.9361	0.95433
	P78344;P78344-2	Eukaryotic translation initiation factor 4 gamma 2	EIF4G2	0.99438	1.0417
	O43432-3;O43432;O43432-2	Eukaryotic translation initiation factor 4 gamma 3	EIF4G3	0.81758	0.77424
	Q15056	Eukaryotic translation initiation factor 4H	EIF4H	0.79599	NaN
	P55010	Eukaryotic translation initiation factor 5	EIF5	0.54612	0.57908
	P63241-2;P63241;Q6IS14;Q9GZV4	Eukaryotic translation initiation factor 5A-1;Eukaryotic translation initiation factor 5A-1-like;Eukaryotic translation initiation factor 5A-2	EIF5A;EIF5AL1;EIF5A2	0.9879	0.98921
	O60841	Eukaryotic translation initiation factor 5B	EIF5B	0.97987	1.0164
	P56537	Eukaryotic translation initiation factor 6	EIF6	1.0784	1.0021
	Q9BQ52;Q9BQ52-4;Q9BQ52-2	Zinc phosphodiesterase ELAC protein 2	ELAC2	1.0426	1.1379
	Q15717	ELAV-like protein 1	ELAVL1	0.88034	0.88529
	Q12926;Q12926-2	ELAV-like protein 2	ELAVL2	0.69573	0.95596
	Q14576;Q14576-2	ELAV-like protein 3	ELAVL3	0.71666	0.76208
	P26378;P26378-2	ELAV-like protein 4	ELAVL4	0.77346	NaN
	P32519	ETS-related transcription factor Elf-1	ELF1	1.266	1.126
	P0C7U0	Protein phosphatase 1 regulatory subunit 28	ELFN1	0.60451	0.65801
	P55199	RNA polymerase II elongation factor ELL	ELL	1.0982	1.4799
	Q92556;Q92556-2	Engulfment and cell motility protein 1	ELMO1	0.95006	1.1893
	Q96JJ3	Engulfment and cell motility protein 2	ELMO2	0.79859	0.73991
	Q8IZ81	ELMO domain-containing protein 2	ELMOD2	0.99269	0.95951
	Q9BW60	Elongation of very long chain fatty acids protein 1	ELOVL1	0.51338	NaN
	Q9NYP7	Elongation of very long chain fatty acids protein 5	ELOVL5	1.027	0.88995
	A1L3X0	Elongation of very long chain fatty acids protein 7	ELOVL7	1.0336	1.1608
	Q6IA86;Q6IA86-5;Q6IA86-3;Q6IA86-2;Q6IA86-4	Elongator complex protein 2	ELP2	1.5374	1.2547
	Q9H9T3;Q9H9T3-2	Elongator complex protein 3	ELP3	1.1816	1.1738
	Q96EB1-2;Q96EB1	Elongator complex protein 4	ELP4	1.0332	1.2224
	Q6PCB8	Embigin	EMB	1.1467	1.2291
	P50402	Emerin	EMD	0.92372	1.01
	Q96AY2-2;Q96AY2	Crossover junction endonuclease EME1	EME1	1.6569	0.9986
	Q92979	Ribosomal RNA small subunit methyltransferase NEP1	EMG1	1.1023	1.1474
	O00423-3;O00423	Echinoderm microtubule-associated protein-like 1	EML1	0.085004	0.96286
	O95834-2;O95834	Echinoderm microtubule-associated protein-like 2	EML2	0.83888	0.6716
	Q32P44	Echinoderm microtubule-associated protein-like 3	EML3	0.71479	0.99404
	Q9HC35	Echinoderm microtubule-associated protein-like 4	EML4	0.8409	0.90649
	Q6ZMW3;Q6ZMW3-2	Echinoderm microtubule-associated protein-like 6	EML6	0.87844	0.86891
	Q7Z589;Q7Z589-2;Q7Z589-3	Protein EMSY	EMSY	1.0562	0.90146
	Q8N8S7;Q8N8S7-2	Protein enabled homolog	ENAH	1.2965	1.3506
	O14682	Ectoderm-neural cortex protein 1	ENC1	0.59563	0.6775
	O94919	Endonuclease domain-containing 1 protein	ENDOD1	0.65256	0.765
	P06733	Alpha-enolase	ENO1	0.94152	0.92858
	P09104	Gamma-enolase	ENO2	0.93231	0.86022
	P13929;P13929-2;P13929-3	Beta-enolase	ENO3	1.113	1.5006
	Q9UHY7	Enolase-phosphatase E1	ENOPH1	0.59771	0.62932
	P22413	Ectonucleotide pyrophosphatase/phosphodiesterase family member 1;Alkaline phosphodiesterase I;Nucleotide pyrophosphatase	ENPP1	0.91136	0.75429
	Q9Y6X5	Ectonucleotide pyrophosphatase/phosphodiesterase family member 4	ENPP4	1.0276	0.66243
	O43768-4;O43768-3;O43768;O43768-2;O43768-7;O43768-5;O43768-6;O43768-8	Alpha-endosulfine	ENSA	0.87828	0.90225
	Q9NPA8	Enhancer of yellow 2 transcription factor homolog	ENY2	0.82614	1.0172
	Q09472	Histone acetyltransferase p300	EP300	0.9658	1.0637
	Q96L91;Q96L91-2;Q96L91-5;Q96L91-3;Q96L91-4	E1A-binding protein p400	EP400	0.89067	1.0072
	P11171;P11171-2;P11171-5;P11171-7;P11171-3;P11171-4;P11171-6	Protein 4.1	EPB41	1.3198	1.2123
	Q9H4G0;Q9H4G0-2;Q9H4G0-3;Q9H4G0-4	Band 4.1-like protein 1	EPB41L1	1.2231	0.91784
	O43491;O43491-2	Band 4.1-like protein 2	EPB41L2	1.0942	1.0423
	Q9Y2J2-2;Q9Y2J2;Q9Y2J2-3	Band 4.1-like protein 3	EPB41L3	1.7566	1.826
	Q9HCM4;Q9HCM4-3;Q9HCM4-4;Q9HCM4-2	Band 4.1-like protein 5	EPB41L5	1.0293	1.0036
	Q9H2F5;Q9H2F5-2	Enhancer of polycomb homolog 1	EPC1	0.75213	0.78761
	Q9UM22;Q9UM22-2	Mammalian ependymin-related protein 1	EPDR1	1.2955	1.0015
	Q9HCE0;Q9HCE0-2	Ectopic P granules protein 5 homolog	EPG5	1.3633	1.7472
	P29317;Q9UF33-2	Ephrin type-A receptor 2	EPHA2	0.89478	1.0791
	P54764	Ephrin type-A receptor 4	EPHA4	0.46213	NaN
	P54756;P54756-2;P54756-3;P29320	Ephrin type-A receptor 5;Ephrin type-A receptor 3	EPHA5;EPHA3	0.051368	0.050174
	P29323;P29323-3;P29323-2	Ephrin type-B receptor 2	EPHB2	0.96894	1.0879
	P54753;Q9UF33	Ephrin type-B receptor 3	EPHB3	0.68163	NaN
	P54760	Ephrin type-B receptor 4	EPHB4	0.72172	0.98316
	O15197;O15197-2;O15197-3	Ephrin type-B receptor 6	EPHB6	1.1963	1.0891
	P07099	Epoxide hydrolase 1	EPHX1	0.89729	0.95852
	P34913	Epoxide hydrolase 2	EPHX2	1.1034	1.4831
	Q7L775	EPM2A-interacting protein 1	EPM2AIP1	1.2153	1.1142
	Q9Y6I3-1;Q9Y6I3;Q9Y6I3-3;Q9H201;Q9H201-2	Epsin-1	EPN1	1.0469	0.93777
	O95208;O95208-2;O95208-3	Epsin-2	EPN2	0.92629	0.97599
	P58107	Epiplakin	EPPK1	0.94024	1.0429
	P07814	Bifunctional glutamate/proline--tRNA ligase;Glutamate--tRNA ligase;Proline--tRNA ligase	EPRS	0.84492	0.85249
	P42566;P42566-2	Epidermal growth factor receptor substrate 15	EPS15	0.95273	1.0054
	Q12929	Epidermal growth factor receptor kinase substrate 8	EPS8	0.98537	0.99402
	Q9H6S3	Epidermal growth factor receptor kinase substrate 8-like protein 2	EPS8L2	1.0191	1.0697
	O75616;O75616-2	GTPase Era, mitochondrial	ERAL1	0.96049	0.90539
	Q9NZ08-2;Q9NZ08	Endoplasmic reticulum aminopeptidase 1	ERAP1	1.699	1.7517
	Q96RT1;Q96RT1-2;Q96RT1-3;Q96RT1-5;Q96RT1-4;Q96RT1-6;Q96RT1-7	Protein LAP2	ERBB2IP	1.2168	1.267
	Q8IUD2;Q8IUD2-3;Q8IUD2-2;Q8IUD2-4;Q8IUD2-5	ELKS/Rab6-interacting/CAST family member 1	ERC1	1.2121	1.2553
	O15083	ERC protein 2	ERC2	0.86801	1.2772
	P07992;P07992-2;P07992-3	DNA excision repair protein ERCC-1	ERCC1	0.92283	0.8905
	P18074;P18074-2	TFIIH basal transcription factor complex helicase XPD subunit	ERCC2	1.0599	1.0957
	P19447	TFIIH basal transcription factor complex helicase XPB subunit	ERCC3	0.86618	0.93648
	Q92889	DNA repair endonuclease XPF	ERCC4	1.1956	1.0036
	P28715	DNA repair protein complementing XP-G cells	ERCC5	NaN	0.031983
	Q03468	DNA excision repair protein ERCC-6	ERCC6	0.85369	1.6776
	Q2NKX8	DNA excision repair protein ERCC-6-like	ERCC6L	0.84017	0.83931
	P50548	ETS domain-containing transcription factor ERF	ERF	0.84466	0.63277
	Q969X5;Q969X5-2	Endoplasmic reticulum-Golgi intermediate compartment protein 1	ERGIC1	0.94462	1.2747
	Q96RQ1	Endoplasmic reticulum-Golgi intermediate compartment protein 2	ERGIC2	0.855	1.2974
	Q9Y282-3;Q9Y282;Q9Y282-2	Endoplasmic reticulum-Golgi intermediate compartment protein 3	ERGIC3	1.0294	1.0809
	P84090	Enhancer of rudimentary homolog	ERH	0.97565	0.98152
	Q8IV48	3-5 exoribonuclease 1	ERI1	NaN	0.93157
	O43414;O43414-2	ERI1 exoribonuclease 3	ERI3	0.975	1.0295
	Q96DZ1;Q96DZ1-2	Endoplasmic reticulum lectin 1	ERLEC1	0.88866	0.8762
	O75477	Erlin-1	ERLIN1	0.80851	0.96771
	O94905;O94905-3;O94905-2	Erlin-2	ERLIN2	0.81456	0.97314
	Q7Z2K6	Endoplasmic reticulum metallopeptidase 1	ERMP1	1.0856	1.3892
	Q96HE7;Q86YB8	ERO1-like protein alpha	ERO1L	0.88016	0.89047
	P30040	Endoplasmic reticulum resident protein 29	ERP29	1.0429	1.0375
	Q9BS26	Endoplasmic reticulum resident protein 44	ERP44	0.97147	0.98037
	Q56NI9	N-acetyltransferase ESCO2	ESCO2	0.85223	0.97356
	P10768	S-formylglutathione hydrolase	ESD	0.96973	1.041
	Q9H501	ESF1 homolog	ESF1	0.87357	0.89135
	Q92731;Q92731-4;Q92731-2;Q92731-5;Q92731-6;Q92731-7;Q92731-8;Q92731-3	Estrogen receptor beta	ESR2	1.0778	1.3207
	Q9BSJ8;Q9BSJ8-2	Extended synaptotagmin-1	ESYT1	0.97231	1.0857
	A0FGR8-6;A0FGR8;A0FGR8-2;A0FGR8-4	Extended synaptotagmin-2	ESYT2	0.9679	1.117
	P62495	Eukaryotic peptide chain release factor subunit 1	ETF1	1.0386	1.0397
	P13804;P13804-2	Electron transfer flavoprotein subunit alpha, mitochondrial	ETFA	1.0547	1.0445
	P38117	Electron transfer flavoprotein subunit beta	ETFB	1.0332	1.0323
	Q16134	Electron transfer flavoprotein-ubiquinone oxidoreductase, mitochondrial	ETFDH	0.88144	1.0687
	O95571	Protein ETHE1, mitochondrial	ETHE1	1.217	1.2584
	P41212	Transcription factor ETV6	ETV6	0.87094	0.8418
	Q01844-5;Q01844;Q01844-3;Q01844-2;Q01844-4	RNA-binding protein EWS	EWSR1	1.019	1.0084
	Q9NVH0	Exonuclease 3-5 domain-containing protein 2	EXD2	0.86216	0.92364
	Q9NV70;Q9NV70-2	Exocyst complex component 1	EXOC1	1.2676	1.3346
	Q96KP1	Exocyst complex component 2	EXOC2	1.1633	1.1759
	O60645;O60645-2	Exocyst complex component 3	EXOC3	1.0739	1.1213
	Q96A65	Exocyst complex component 4	EXOC4	1.1389	1.2228
	O00471	Exocyst complex component 5	EXOC5	0.9543	0.96878
	Q8TAG9	Exocyst complex component 6	EXOC6	0.87602	0.7584
	Q9Y2D4;Q9Y2D4-2	Exocyst complex component 6B	EXOC6B	1.0751	1.1519
	Q9UPT5;Q9UPT5-6;Q9UPT5-1;Q9UPT5-5;Q9UPT5-2;Q9UPT5-4	Exocyst complex component 7	EXOC7	1.0695	1.0434
	Q8IYI6	Exocyst complex component 8	EXOC8	1.0507	1.0755
	Q9Y3B2	Exosome complex component CSL4	EXOSC1	1.3244	1.2132
	Q01780;Q01780-2	Exosome component 10	EXOSC10	1.1264	1.1289
	Q13868	Exosome complex component RRP4	EXOSC2	1.1231	1.1091
	Q9NQT5;Q9NQT5-2	Exosome complex component RRP40	EXOSC3	1.2002	1.1706
	Q9NPD3	Exosome complex component RRP41	EXOSC4	1.0791	1.1011
	Q9NQT4	Exosome complex component RRP46	EXOSC5	1.0163	1.1599
	Q5RKV6	Exosome complex component MTR3	EXOSC6	0.99122	1.0209
	Q15024	Exosome complex component RRP42	EXOSC7	1.1135	1.1139
	Q96B26	Exosome complex component RRP43	EXOSC8	1.0449	1.0649
	Q06265-2;Q06265;Q06265-4;Q06265-3	Exosome complex component RRP45	EXOSC9	1.087	1.0951
	Q93063	Exostosin-2	EXT2	1.1048	1.1768
	Q99504;Q99504-2	Eyes absent homolog 3	EYA3	1.0859	0.74012
	Q15910-2;Q15910;Q15910-3;Q15910-4;Q15910-5	Histone-lysine N-methyltransferase EZH2	EZH2	0.84861	0.7469
	P15311	Ezrin	EZR	1.2838	1.266
	P12259	Coagulation factor V;Coagulation factor V heavy chain;Coagulation factor V light chain	F5	1.05	1.0782
	P23610	Factor VIII intron 22 protein	F8A1	1.2705	1.1292
	Q01469	Fatty acid-binding protein, epidermal	FABP5	0.91371	0.91256
	Q13158	Protein FADD	FADD	1.0768	0.76969
	O60427	Fatty acid desaturase 1	FADS1	0.78817	0.88895
	O95864;O95864-3;O95864-2	Fatty acid desaturase 2	FADS2	0.75392	0.7896
	Q9Y5Q0	Fatty acid desaturase 3	FADS3	1.1255	1.0137
	Q9UNN5;Q9UNN5-2	FAS-associated factor 1	FAF1	0.91694	0.94117
	Q96CS3	FAS-associated factor 2	FAF2	1.0435	1.1039
	P16930	Fumarylacetoacetase	FAH	1.0069	1.1289
	Q6P587;Q6P587-2	Acylpyruvase FAHD1, mitochondrial	FAHD1	0.89378	0.96755
	Q96GK7	Fumarylacetoacetate hydrolase domain-containing protein 2A	FAHD2A	0.95482	0.96836
	Q6P2I3	Fumarylacetoacetate hydrolase domain-containing protein 2B	FAHD2B	NaN	0.3249
	Q8N5W9	Protein FAM101B	FAM101B	0.92062	0.863
	Q9BTL3	RNMT-activating mini protein	FAM103A1	1.8199	1.7132
	Q96BN8	Protein FAM105B	FAM105B	1.0563	1.1147
	Q9H098-2;Q9H098	Protein FAM107B	FAM107B	1.0574	0.9723
	Q96PZ2	Protein FAM111A	FAM111A	1.0146	0.99019
	Q6SJ93;Q6SJ93-2	Protein FAM111B	FAM111B	0.95656	0.6898
	Q8IWE2	Protein NOXP20	FAM114A1	1.0117	0.9994
	Q9NRY5	Protein FAM114A2	FAM114A2	0.99789	1.0445
	Q9Y4C2;Q9Y4C2-2	Protein FAM115A	FAM115A	1.1113	1.0435
	Q8IWF6	Protein FAM116A	FAM116A	1.1967	3.0862
	Q9BPY3	Protein FAM118B	FAM118B	1.4345	1.4614
	Q9NZB2-6;Q9NZB2;Q9NZB2-4;Q9NZB2-5;Q9NZB2-2	Constitutive coactivator of PPAR-gamma-like protein 1	FAM120A	0.9389	0.97073
	Q96EK7;Q96EK7-2	Constitutive coactivator of peroxisome proliferator-activated receptor gamma	FAM120B	1.1012	1.0585
	Q96E09	Protein FAM122A	FAM122A	0.73298	NaN
	Q86V42-2;Q86V42	Protein FAM124A	FAM124A	0.78321	0.85951
	A6ZKI3;Q17RB0	Protein FAM127A;Protein FAM127C	FAM127A;FAM127C	1.1377	1.1097
	Q96TA1;Q96TA1-2	Niban-like protein 1	FAM129B	0.97002	0.87693
	Q5BKY9;Q5BKY9-2;Q8N9E0	Protein FAM133B;Protein FAM133A	FAM133B;FAM133A	0.81314	0.74931
	Q8NC44	Protein FAM134A	FAM134A	0.79051	1.2867
	Q86VR2	Protein FAM134C	FAM134C	0.7522	0.93854
	Q96C01	Protein FAM136A	FAM136A	1.2238	1.192
	Q9Y3B6	UPF0172 protein FAM158A	FAM158A	0.76551	0.65948
	Q8N612-2;Q8N612	FTS and Hook-interacting protein	FAM160A2	1.1879	1.1346
	Q5W0V3;Q5W0V3-2;Q86V87	Protein FAM160B1	FAM160B1	1.1786	1.1266
	Q96A26	Protein FAM162A	FAM162A	1.2133	1.213
	Q5T6X4	Protein FAM162B	FAM162B	0.52433	NaN
	Q9Y6X4	Protein FAM169A	FAM169A	0.98605	1.0079
	Q5VUB5	Protein FAM171A1	FAM171A1	0.96694	0.91307
	A8MVW0	Protein FAM171A2	FAM171A2	NaN	0.86224
	Q8WUF8;Q8WUF8-3;Q8WUF8-4;Q8WUF8-2	Protein FAM172A	FAM172A	1.0789	3.3032
	Q15018	BRISC complex subunit Abro1	FAM175B	1.1197	1.1574
	Q9H8M9	Protein FAM176A	FAM176A	1.1716	1.3355
	Q8N128-2;Q8N128	Protein FAM177A1	FAM177A1	0.82316	0.51072
	Q9Y4F4;Q9Y4F4-3;Q9Y4F4-2	Protein FAM179B	FAM179B	0.99579	1.1097
	Q9GZU8	Protein FAM192A	FAM192A	0.7329	1.1094
	Q9BUT9	Protein FAM195A	FAM195A	NaN	0.60825
	C9JLW8	Protein FAM195B	FAM195B	1.1748	1.163
	Q5SY85	Protein FAM201A	FAM201A	1.0396	0.93495
	P0CB43;Q9BTY7	Protein FAM203B;Protein FAM203A	FAM203B;FAM203A	0.73826	0.87552
	Q9NSI2;Q9NSI2-2	Protein FAM207A	FAM207A	1.1792	1.2374
	Q9UK61;Q9UK61-4;Q9UK61-3;Q9UK61-2	Protein FAM208A	FAM208A	1.2778	0.88261
	O75063	Glycosaminoglycan xylosylkinase	FAM20B	0.99572	1.2579
	Q96ND0	Protein FAM210A	FAM210A	1.125	1.4551
	Q8IW50;Q8IW50-4;Q8IW50-6;Q8IW50-5;Q8IW50-2;Q8IW50-7;Q8IW50-3	Protein FAM219A	FAM219A	0.61322	NaN
	Q641Q2;Q641Q2-2;Q9Y4E1-4;Q9Y4E1;Q9Y4E1-2;Q5SNT6;Q5SRD0	WASH complex subunit FAM21A;WASH complex subunit FAM21C;WASH complex subunit FAM21B	FAM21A;FAM21C;FAM21B	1.0681	1.0223
	Q9Y421;Q9Y421-3;Q9Y421-2	Protein FAM32A	FAM32A	0.90175	0.95413
	P98173;P98173-2	Protein FAM3A	FAM3A	0.71365	0.92268
	Q92520	Protein FAM3C	FAM3C	0.89407	1.0249
	Q5VSL9;Q5VSL9-2;Q5VSL9-3;Q5VSL9-4	Protein FAM40A	FAM40A	0.94426	0.90399
	Q9ULQ0;Q9ULQ0-2	Protein FAM40B	FAM40B	1.0595	NaN
	Q8TCE6;Q8TCE6-2;Q6NSW5	Protein FAM45A;Protein FAM45B	FAM45A;FAM45B	0.72012	0.93225
	Q9H0Q0	Protein FAM49A	FAM49A	0.46325	1.2139
	Q9NUQ9	Protein FAM49B	FAM49B	0.78123	0.80492
	Q14320;Q9Y247	Protein FAM50A	FAM50A	1.0316	1.0245
	Q9H019;Q9H019-3;Q9H019-2	Protein FAM54B	FAM54B	0.96106	1.0117
	Q6ZS17-3;Q6ZS17;Q6ZS17-2	Protein FAM65A	FAM65A	0.84204	1.2024
	Q8IYT1	Protein FAM71A	FAM71A	0.9639	0.86367
	Q6ZUB1	Protein FAM75E1	FAM75E1	0.15741	0.046542
	Q96LZ7-2;Q96LZ7;Q96LZ7-4;Q96LZ7-3	Regulator of microtubule dynamics protein 2	FAM82A1	1.3566	0.76564
	Q96TC7;Q96TC7-2	Regulator of microtubule dynamics protein 3	FAM82A2	0.9393	1.1029
	Q96DB5	Regulator of microtubule dynamics protein 1	FAM82B	0.84924	0.84646
	Q9H4H8;Q9H4H8-2	Protein FAM83D	FAM83D	0.82682	0.87794
	A6ND36;A6ND36-2	Protein FAM83G	FAM83G	NaN	0.83356
	Q6ZRV2	Protein FAM83H	FAM83H	1.0006	0.81143
	Q96KN1	Protein FAM84B	FAM84B	0.85204	0.98317
	Q8N5H3	Protein FAM89B	FAM89B	0.32897	0.4721
	Q658Y4;P0C866	Protein FAM91A1	FAM91A1	0.89776	0.87083
	Q9H5X1;Q9H5X1-2	MIP18 family protein FAM96A	FAM96A	1.0704	0.97169
	Q9Y3D0	Mitotic spindle-associated MMXD complex subunit MIP18	FAM96B	0.86762	0.79609
	Q8NCA5;Q8NCA5-2	Protein FAM98A	FAM98A	1.24	1.2361
	Q52LJ0	Protein FAM98B	FAM98B	1.0909	1.039
	Q17RN3;Q17RN3-2	Protein FAM98C	FAM98C	0.55228	0.61433
	Q9BXW9;Q9BXW9-2;Q9BXW9-3;Q9BXW9-4	Fanconi anemia group D2 protein	FANCD2	0.8519	1.0522
	Q9NVI1;Q9NVI1-1;Q9NVI1-2;Q9NVI1-4	Fanconi anemia group I protein	FANCI	0.96116	0.92505
	Q12884;Q12884-2	Seprase	FAP	2.9442	4.0773
	Q8WVX9	Fatty acyl-CoA reductase 1	FAR1	1.0971	1.0788
	Q9Y4F1-2;Q9Y4F1;Q9Y4F1-3	FERM, RhoGEF and pleckstrin domain-containing protein 1	FARP1	1.6787	0.84455
	O94887;O94887-2	FERM, RhoGEF and pleckstrin domain-containing protein 2	FARP2	0.77061	1.1083
	Q9Y285	Phenylalanine--tRNA ligase alpha subunit	FARSA	0.78091	0.78751
	Q9NSD9	Phenylalanine--tRNA ligase beta subunit	FARSB	0.7966	0.83106
	P25445;P25445-6	Tumor necrosis factor receptor superfamily member 6	FAS	0.9351	1.045
	P49327	Fatty acid synthase;[Acyl-carrier-protein] S-acetyltransferase;[Acyl-carrier-protein] S-malonyltransferase;3-oxoacyl-[acyl-carrier-protein] synthase;3-oxoacyl-[acyl-carrier-protein] reductase;3-hydroxypalmitoyl-[acyl-carrier-protein] dehydratase;Enoyl-[acyl-carrier-protein] reductase;Oleoyl-[acyl-carrier-protein] hydrolase	FASN	1.1754	1.2358
	Q53R41;Q53R41-2	FAST kinase domain-containing protein 1	FASTKD1	1.4035	1.3185
	Q9NYY8;Q9NYY8-2	FAST kinase domain-containing protein 2	FASTKD2	0.97747	0.8095
	Q14CZ7	FAST kinase domain-containing protein 3	FASTKD3	1.1271	1.1065
	Q7L8L6	FAST kinase domain-containing protein 5	FASTKD5	0.7621	0.6643
	Q14517	Protocadherin Fat 1;Protocadherin Fat 1, nuclear form	FAT1	0.96066	0.97027
	Q8TDW7;Q8TDW7-3	Protocadherin Fat 3	FAT3	0.99192	1.0469
	P62861	40S ribosomal protein S30	FAU	0.9493	1.0125
	P22087	rRNA 2-O-methyltransferase fibrillarin	FBL	0.95495	0.99244
	A6NHQ2	rRNA/tRNA 2-O-methyltransferase fibrillarin-like protein 1	FBLL1	0.92843	0.96554
	P23142;P23142-3;P23142-4;P23142-2	Fibulin-1	FBLN1	1.1683	NaN
	P35556;P35556-2	Fibrillin-2	FBN2	1.3405	1.4199
	Q9NXK8;Q9NXK8-2	F-box/LRR-repeat protein 12	FBXL12	1.2493	1.6057
	Q96ME1;Q96ME1-4;Q96ME1-2;Q96ME1-3	F-box/LRR-repeat protein 18	FBXL18	0.62236	0.66739
	Q6PCT2;Q6PCT2-2;Q6PCT2-3	F-box/LRR-repeat protein 19	FBXL19	1.0024	1.0121
	Q86XK2-5;Q86XK2;Q86XK2-2	F-box only protein 11	FBXO11	0.85493	1.1833
	Q96EF6	F-box only protein 17	FBXO17	1.0666	1.0374
	Q8NFZ0-2;Q8NFZ0	F-box only protein 18	FBXO18	1.0735	1.0001
	O94952;O94952-1	F-box only protein 21	FBXO21	0.82369	0.75047
	Q8NEZ5;Q8NEZ5-3;Q8NEZ5-2	F-box only protein 22	FBXO22	1.1283	1.1769
	Q9NVF7	F-box only protein 28	FBXO28	1.0119	NaN
	Q9UK99;Q9UK99-2;Q9UK99-3	F-box only protein 3	FBXO3	1.1513	1.1744
	Q8TB52	F-box only protein 30	FBXO30	1.1732	1.1423
	Q6PIJ6;Q6PIJ6-2;Q6PIJ6-3	F-box only protein 38	FBXO38	0.85661	0.72096
	P0C2W1	F-box/SPRY domain-containing protein 1	FBXO45	1.3342	1.1573
	Q9Y3I1;Q9Y3I1-2	F-box only protein 7	FBXO7	0.64531	0.86017
	Q5XUX1;Q5XUX1-3;Q5XUX1-2	F-box/WD repeat-containing protein 9	FBXW9	1.6735	1.4056
	P12314;P12314-2	High affinity immunoglobulin gamma Fc receptor I	FCGR1A	0.86256	1.4647
	Q0JRZ9;Q0JRZ9-2	FCH domain only protein 2	FCHO2	0.97277	1.0211
	O94868;O94868-2;O94868-3	FCH and double SH3 domains protein 2	FCHSD2	1.9375	1.276
	P37268	Squalene synthase	FDFT1	1.5883	1.6704
	P14324	Farnesyl pyrophosphate synthase	FDPS	1.0798	1.1592
	P22570;P22570-2	NADPH:adrenodoxin oxidoreductase, mitochondrial	FDXR	1.1409	1.1855
	P22830-2;P22830	Ferrochelatase, mitochondrial	FECH	0.97756	1.2727
	Q9UK73	Protein fem-1 homolog B	FEM1B	0.75436	0.82986
	P39748	Flap endonuclease 1	FEN1	0.97477	0.97842
	P16591;P16591-2;P16591-3	Tyrosine-protein kinase Fer	FER	1.489	1.4049
[truncated: 5,279 more rows]
